# Supplementary material for: Diethyl [(2-bromo­anilino)(1,3-diphenyl-1H-pyrazol-4-yl)meth­yl]phospho­nate
Source: Acta Crystallogr Sect E Struct Rep Online. 2012 Apr 28;68(Pt 5):o1554. doi: 10.1107/S1600536812017849 (PMC3344653; doi:10.1107/S1600536812017849)
Supplement: Supplementary file 1 [file e-68-o1554-sup1.cif]

##############################################################################
#                                                                            #
# This CIF contains the data in a paper accepted for publication in          #
# Acta Crystallographica Section E. It conforms to the requirements of       #
# Notes for Authors for Acta Crystallographica Section E, and has been       #
# peer reviewed under the auspices of the IUCr Commission on Journals.       #
#                                                                            #
# Full details of the Crystallographic Information File format               #
# are given in the paper "The Crystallographic Information File (CIF):       #
# a New Standard Archive File for Crystallography" by S. R. Hall, F. H.      #
# Allen and I. D. Brown [Acta Cryst. (1991), A47, 655-685].                  #
#                                                                            #
# The current version of the core CIF dictionary is obtainable from          #
# ftp://ftp.iucr.org/pub/cif_core.dic.                                       #
#                                                                            #
# Software is freely available for graphical display of the structure(s)     #
# in this CIF. For information consult the CIF software page                 #
# http://www.iucr.org/resources/cif/software.                                #
#                                                                            #
# This file may be used for bona fide research purposes within the           #
# scientific community so long as proper attribution is given to the journal # 
# article from which it was obtained.                                        #
#                                                                            #
##############################################################################
data_I
_audit_creation_method     SHELXL-97
_chemical_name_systematic
;
Diethyl [(2-bromoanilino)(1,3-diphenyl-1<i>H</i>-pyrazol-4-yl)methyl]phosphonate
;
_chemical_name_common     ?
_chemical_formula_moiety     'C26 H27 Br N3 O3 P'
_chemical_formula_sum     'C26 H27 Br N3 O3 P'
_chemical_formula_iupac     'C26 H27 Br N3 O3 P'
_chemical_formula_weight     540.39
_chemical_melting_point     ?
_symmetry_cell_setting     monoclinic
_symmetry_space_group_name_H-M     'P 21/c'
_symmetry_space_group_name_Hall     '-P 2ybc'
loop_
    _symmetry_equiv_pos_as_xyz
    'x, y, z'
    '-x, y+1/2, -z+1/2'
    '-x, -y, -z'
    'x, -y-1/2, z-1/2'
_cell_length_a     11.2553(6)
_cell_length_b     23.9104(15)
_cell_length_c     9.4741(5)
_cell_angle_alpha     90.00
_cell_angle_beta     91.229(3)
_cell_angle_gamma     90.00
_cell_volume     2549.1(2)
_cell_formula_units_Z     4
_cell_measurement_reflns_used     4502
_cell_measurement_theta_min     1.8
_cell_measurement_theta_max     25.0
_cell_measurement_temperature     293(2)
_exptl_crystal_description     'Block'
_exptl_crystal_colour     'Colourless'
_exptl_crystal_size_max     0.25
_exptl_crystal_size_mid     0.22
_exptl_crystal_size_min     0.19
_exptl_crystal_density_diffrn     1.408
_exptl_crystal_density_meas     ?
_exptl_crystal_density_method     'not measured'
_exptl_crystal_F_000     1112
_exptl_absorpt_coefficient_mu     1.708
_exptl_absorpt_correction_type     multi-scan
_exptl_absorpt_process_details     '(SADABS; Bruker, 2004)'
_exptl_absorpt_correction_T_min     0.953
_exptl_absorpt_correction_T_max     0.964
_exptl_special_details     ?
_diffrn_ambient_temperature     293(2)
_diffrn_radiation_type     MoK\a
_diffrn_radiation_wavelength     0.71073
_diffrn_radiation_source     'fine-focus sealed tube'
_diffrn_radiation_monochromator     graphite
_diffrn_measurement_device_type     'Bruker APEXII CCD area-detector'
_diffrn_measurement_method     '\w and \f scans'
_diffrn_detector_area_resol_mean     ?
_diffrn_reflns_number     35555
_diffrn_reflns_av_R_equivalents     0.0654
_diffrn_reflns_av_sigmaI/netI     0.0376
_diffrn_reflns_theta_min     1.81
_diffrn_reflns_theta_max     25.00
_diffrn_reflns_theta_full     25.00
_diffrn_measured_fraction_theta_max     1.000
_diffrn_measured_fraction_theta_full     1.000
_diffrn_reflns_limit_h_min     -13
_diffrn_reflns_limit_h_max     13
_diffrn_reflns_limit_k_min     -28
_diffrn_reflns_limit_k_max     27
_diffrn_reflns_limit_l_min     -11
_diffrn_reflns_limit_l_max     11
_diffrn_standards_number     ?
_diffrn_standards_interval_count     ?
_diffrn_standards_interval_time     ?
_diffrn_standards_decay_%     ?
_refine_special_details
;
Refinement of <i>F</i>^2^ against ALL reflections. The weighted <i>R</i>-factor
<i>wR</i> and goodness of fit <i>S</i> are based on <i>F</i>^2^, conventional
<i>R</i>-factors <i>R</i> are based on <i>F</i>, with <i>F</i> set to zero for
negative <i>F</i>^2^. The threshold expression of <i>F</i>^2^ >
\s(<i>F</i>^2^) is used only for calculating <i>R</i>-factors(gt) <i>etc</i>.
and is not relevant to the choice of reflections for refinement.
<i>R</i>-factors based on <i>F</i>^2^ are statistically about twice as large
as those based on <i>F</i>, and <i>R</i>- factors based on ALL data will be
even larger.
;
_reflns_number_total     4502
_reflns_number_gt     3093
_reflns_threshold_expression     >2\s(I)
_refine_ls_structure_factor_coef     Fsqd
_refine_ls_matrix_type     full
_refine_ls_R_factor_all     0.0784
_refine_ls_R_factor_gt     0.0466
_refine_ls_wR_factor_gt     0.1112
_refine_ls_wR_factor_ref     0.1288
_refine_ls_goodness_of_fit_ref     1.093
_refine_ls_restrained_S_all     1.093
_refine_ls_number_reflns     4502
_refine_ls_number_parameters     346
_refine_ls_number_restraints     0
_refine_ls_hydrogen_treatment     constr
_refine_ls_weighting_scheme     calc
_refine_ls_weighting_details
         'calc w=1/[\s^2^(Fo^2^)+(0.0498P)^2^+2.1289P] where P=(Fo^2^+2Fc^2^)/3'
_atom_sites_solution_hydrogens     geom
_atom_sites_solution_primary     direct
_atom_sites_solution_secondary     difmap
_refine_ls_shift/su_max     0.001
_refine_ls_shift/su_mean     0.000
_refine_diff_density_max     0.628
_refine_diff_density_min     -0.344
_refine_ls_extinction_method     none
_refine_ls_extinction_coef     ?
loop_
    _atom_type_symbol
    _atom_type_description
    _atom_type_scat_dispersion_real
    _atom_type_scat_dispersion_imag
    _atom_type_scat_source
    'C' 'C' 0.0033 0.0016
                         'International Tables Vol C Tables 4.2.6.8 and 6.1.1.4'
    'H' 'H' 0.0000 0.0000
                         'International Tables Vol C Tables 4.2.6.8 and 6.1.1.4'
    'N' 'N' 0.0061 0.0033
                         'International Tables Vol C Tables 4.2.6.8 and 6.1.1.4'
    'O' 'O' 0.0106 0.0060
                         'International Tables Vol C Tables 4.2.6.8 and 6.1.1.4'
    'P' 'P' 0.1023 0.0942
                         'International Tables Vol C Tables 4.2.6.8 and 6.1.1.4'
    'Br' 'Br' -0.2901 2.4595
                         'International Tables Vol C Tables 4.2.6.8 and 6.1.1.4'
_computing_data_collection     'APEX2 (Bruker, 2004)'
_computing_cell_refinement     'SAINT (Bruker, 2004)'
_computing_data_reduction     'SAINT (Bruker, 2004)'
_computing_structure_solution     '<i>SHELXS97</i> (Sheldrick, 2008)'
_computing_structure_refinement     '<i>SHELXL97</i> (Sheldrick, 2008)'
_computing_molecular_graphics     '<i>ORTEP-3 for Windows</i> (Farrugia, 1997)'
_computing_publication_material     '<i>PLATON</i> (Spek, 2009)'
loop_
    _atom_site_type_symbol
    _atom_site_label
    _atom_site_fract_x
    _atom_site_fract_y
    _atom_site_fract_z
    _atom_site_U_iso_or_equiv
    _atom_site_adp_type
    _atom_site_calc_flag
    _atom_site_refinement_flags
    _atom_site_occupancy
    _atom_site_symmetry_multiplicity
    _atom_site_disorder_assembly
    _atom_site_disorder_group
    C C1 0.7034(4) 0.66776(16) -0.0245(4) 0.0574(10) Uani d . 1 1 . .
    C C2 0.7722(4) 0.7133(2) 0.0147(5) 0.0779(13) Uani d . 1 1 . .
    H H2 0.8481 0.7177 -0.0207 0.093 Uiso calc R 1 1 . .
    C C3 0.7276(5) 0.7521(2) 0.1063(5) 0.0865(15) Uani d . 1 1 . .
    H H3 0.7733 0.7829 0.1329 0.104 Uiso calc R 1 1 . .
    C C4 0.6169(5) 0.74563(19) 0.1580(5) 0.0781(13) Uani d . 1 1 . .
    H H4 0.5867 0.7723 0.2191 0.094 Uiso calc R 1 1 . .
    C C5 0.5490(4) 0.69993(18) 0.1209(4) 0.0673(11) Uani d . 1 1 . .
    H H5 0.4742 0.6958 0.1593 0.081 Uiso calc R 1 1 . .
    C C6 0.5898(3) 0.65948(15) 0.0268(4) 0.0511(9) Uani d . 1 1 . .
    C C7 0.3974(3) 0.60774(16) 0.0142(4) 0.0505(9) Uani d . 1 1 . .
    H H7 0.3663 0.6453 0.0315 0.061 Uiso calc R 1 1 . .
    C C8 0.4361(6) 0.5769(3) 0.4318(5) 0.120(2) Uani d . 1 1 . .
    H H8A 0.3557 0.5708 0.4634 0.143 Uiso calc R 1 1 . .
    H H8B 0.4762 0.5410 0.4315 0.143 Uiso calc R 1 1 . .
    C C9 0.4960(6) 0.6131(3) 0.5283(6) 0.143(3) Uani d . 1 1 . .
    H H9A 0.5745 0.6206 0.4955 0.214 Uiso calc R 1 1 . .
    H H9B 0.5012 0.5956 0.6195 0.214 Uiso calc R 1 1 . .
    H H9C 0.4527 0.6476 0.5353 0.214 Uiso calc R 1 1 . .
    C C10 0.1356(5) 0.5406(2) 0.1624(7) 0.1005(18) Uani d . 1 1 . .
    H H10A 0.1640 0.5114 0.1007 0.121 Uiso calc R 1 1 . .
    H H10B 0.1072 0.5230 0.2476 0.121 Uiso calc R 1 1 . .
    C C11 0.0402(5) 0.5692(3) 0.0941(8) 0.136(3) Uani d . 1 1 . .
    H H11A 0.0227 0.6027 0.1455 0.204 Uiso calc R 1 1 . .
    H H11B -0.0287 0.5455 0.0909 0.204 Uiso calc R 1 1 . .
    H H11C 0.0620 0.5788 -0.0002 0.204 Uiso calc R 1 1 . .
    C C12 0.3294(3) 0.58391(16) -0.1095(4) 0.0468(8) Uani d . 1 1 . .
    C C13 0.3284(3) 0.52928(17) -0.1523(4) 0.0530(9) Uani d . 1 1 . .
    H H13 0.3733 0.5004 -0.1127 0.064 Uiso calc R 1 1 . .
    C C14 0.2477(3) 0.61084(16) -0.2020(4) 0.0482(9) Uani d . 1 1 B .
    C C15 0.2134(3) 0.47520(16) -0.3328(4) 0.0490(9) Uani d . 1 1 . .
    C C16 0.2418(4) 0.42335(18) -0.2799(5) 0.0724(13) Uani d . 1 1 . .
    H H16 0.2901 0.4204 -0.1994 0.087 Uiso calc R 1 1 . .
    C C17 0.1996(5) 0.37591(19) -0.3447(5) 0.0813(14) Uani d . 1 1 . .
    H H17 0.2201 0.3410 -0.3082 0.098 Uiso calc R 1 1 . .
    C C18 0.1276(4) 0.3795(2) -0.4627(5) 0.0758(13) Uani d . 1 1 . .
    H H18 0.0960 0.3474 -0.5042 0.091 Uiso calc R 1 1 . .
    C C19 0.1031(4) 0.4311(2) -0.5184(5) 0.0775(14) Uani d . 1 1 . .
    H H19 0.0564 0.4337 -0.6004 0.093 Uiso calc R 1 1 . .
    C C20 0.1461(4) 0.47938(19) -0.4557(4) 0.0695(12) Uani d . 1 1 . .
    H H20 0.1300 0.5141 -0.4958 0.083 Uiso calc R 1 1 . .
    C C24 0.1410(7) 0.7813(3) -0.2076(8) 0.115(2) Uani d . 1 1 . .
    H H24 0.1173 0.8185 -0.2103 0.138 Uiso calc R 1 1 A 1
    C C21 0.2108(3) 0.67015(16) -0.2048(4) 0.0568(10) Uani d . 1 1 . .
    C C22 0.2954(5) 0.7121(2) -0.1798(6) 0.0693(17) Uani d P 0.745(6) 1 B 1
    H H22 0.3746 0.7027 -0.1627 0.083 Uiso calc PR 0.745(6) 1 B 1
    C C23 0.2609(7) 0.7677(3) -0.1808(8) 0.092(2) Uani d P 0.745(6) 1 B 1
    H H23 0.3165 0.7958 -0.1639 0.110 Uiso calc PR 0.745(6) 1 B 1
    C C25 0.0615(8) 0.7409(4) -0.2291(12) 0.114(3) Uani d P 0.745(6) 1 B 1
    H H25 -0.0179 0.7502 -0.2445 0.137 Uiso calc PR 0.745(6) 1 B 1
    C C26 0.0949(6) 0.6850(3) -0.2290(8) 0.082(2) Uani d P 0.745(6) 1 B 1
    H H26 0.0380 0.6574 -0.2455 0.098 Uiso calc PR 0.745(6) 1 B 1
    C C22' 0.178(2) 0.6952(8) -0.3278(19) 0.083(7) Uani d P 0.255(6) 1 B 2
    H H22' 0.1787 0.6743 -0.4106 0.100 Uiso calc PR 0.255(6) 1 B 2
    C C23' 0.143(3) 0.7510(10) -0.335(2) 0.104(9) Uani d P 0.255(6) 1 B 2
    H H23' 0.1223 0.7676 -0.4205 0.125 Uiso calc PR 0.255(6) 1 B 2
    C C25' 0.144(2) 0.7541(9) -0.083(2) 0.093(7) Uani d P 0.255(6) 1 B 2
    H H25' 0.1212 0.7723 -0.0014 0.111 Uiso calc PR 0.255(6) 1 B 2
    C C26' 0.1800(15) 0.6992(7) -0.0784(16) 0.067(5) Uani d P 0.255(6) 1 B 2
    H H26' 0.1846 0.6808 0.0080 0.080 Uiso calc PR 0.255(6) 1 B 2
    N N1 0.5235(3) 0.61313(13) -0.0113(3) 0.0555(8) Uani d . 1 1 . .
    H H1 0.5589 0.5860 -0.0525 0.067 Uiso calc R 1 1 . .
    N N2 0.2510(2) 0.52470(13) -0.2618(3) 0.0488(7) Uani d . 1 1 B .
    N N3 0.1990(3) 0.57471(13) -0.2936(3) 0.0514(7) Uani d . 1 1 . .
    O O1 0.3995(3) 0.50661(12) 0.1577(3) 0.0676(8) Uani d . 1 1 . .
    O O2 0.4314(3) 0.59874(12) 0.2902(3) 0.0672(8) Uani d . 1 1 . .
    O O3 0.2326(2) 0.57768(13) 0.1987(3) 0.0731(8) Uani d . 1 1 . .
    P P1 0.36718(9) 0.56534(5) 0.16934(10) 0.0536(3) Uani d . 1 1 . .
    Br Br1 0.76574(4) 0.61592(2) -0.15402(5) 0.0757(2) Uani d . 1 1 . .
loop_
    _atom_site_aniso_label
    _atom_site_aniso_U_11
    _atom_site_aniso_U_22
    _atom_site_aniso_U_33
    _atom_site_aniso_U_12
    _atom_site_aniso_U_13
    _atom_site_aniso_U_23
    C1 0.068(2) 0.048(2) 0.056(2) -0.013(2) -0.0117(19) 0.0093(18)
    C2 0.083(3) 0.068(3) 0.082(3) -0.033(3) -0.004(2) 0.005(3)
    C3 0.116(4) 0.062(3) 0.081(3) -0.038(3) -0.007(3) -0.004(3)
    C4 0.107(4) 0.051(3) 0.075(3) -0.011(3) -0.005(3) -0.014(2)
    C5 0.078(3) 0.057(3) 0.066(3) -0.008(2) -0.007(2) -0.010(2)
    C6 0.063(2) 0.041(2) 0.049(2) -0.0047(18) -0.0167(17) 0.0025(17)
    C7 0.048(2) 0.051(2) 0.051(2) -0.0002(17) -0.0102(16) -0.0067(17)
    C8 0.167(6) 0.137(6) 0.053(3) -0.051(5) -0.024(3) 0.012(3)
    C9 0.139(6) 0.229(9) 0.060(3) -0.058(5) -0.014(3) -0.022(4)
    C10 0.078(3) 0.093(4) 0.130(5) -0.024(3) -0.012(3) 0.019(3)
    C11 0.062(3) 0.153(7) 0.193(7) -0.007(4) -0.022(4) -0.021(5)
    C12 0.0424(19) 0.051(2) 0.0463(19) -0.0025(17) -0.0058(15) -0.0005(17)
    C13 0.051(2) 0.056(3) 0.051(2) 0.0059(18) -0.0178(17) -0.0033(18)
    C14 0.0476(19) 0.052(2) 0.0448(19) -0.0049(17) -0.0047(15) 0.0027(17)
    C15 0.047(2) 0.056(2) 0.044(2) 0.0036(17) -0.0028(16) -0.0077(17)
    C16 0.097(3) 0.056(3) 0.062(3) 0.000(2) -0.031(2) 0.002(2)
    C17 0.109(4) 0.052(3) 0.082(3) 0.001(2) -0.026(3) -0.002(2)
    C18 0.082(3) 0.063(3) 0.082(3) 0.000(2) -0.008(2) -0.027(2)
    C19 0.091(3) 0.071(3) 0.069(3) 0.014(3) -0.031(2) -0.025(2)
    C20 0.086(3) 0.058(3) 0.063(3) 0.014(2) -0.029(2) -0.012(2)
    C24 0.136(6) 0.055(4) 0.152(7) 0.018(4) -0.006(5) 0.009(4)
    C21 0.062(2) 0.047(2) 0.060(2) -0.0024(19) -0.0069(19) 0.0054(19)
    C22 0.069(4) 0.058(4) 0.081(4) -0.009(3) 0.003(3) 0.009(3)
    C23 0.102(6) 0.050(4) 0.123(6) -0.015(4) 0.008(5) 0.003(4)
    C25 0.091(5) 0.071(6) 0.178(10) 0.019(5) -0.029(6) 0.019(5)
    C26 0.069(4) 0.056(4) 0.118(6) 0.000(3) -0.019(4) 0.008(4)
    C22' 0.127(18) 0.060(12) 0.062(11) 0.047(12) -0.016(11) -0.005(9)
    C23' 0.16(2) 0.079(15) 0.069(13) 0.057(16) 0.003(14) 0.018(12)
    C25' 0.130(19) 0.080(14) 0.068(12) 0.049(13) 0.008(12) -0.011(11)
    C26' 0.084(12) 0.072(12) 0.045(9) 0.018(9) -0.012(8) 0.004(8)
    N1 0.0503(17) 0.0497(19) 0.066(2) -0.0076(15) -0.0058(14) -0.0149(16)
    N2 0.0516(17) 0.0470(19) 0.0474(17) 0.0032(14) -0.0117(13) -0.0028(14)
    N3 0.0570(18) 0.0499(19) 0.0467(16) 0.0017(15) -0.0124(14) 0.0023(15)
    O1 0.0795(19) 0.0542(18) 0.0686(17) 0.0002(14) -0.0087(14) 0.0044(14)
    O2 0.0795(19) 0.0733(19) 0.0479(15) -0.0120(15) -0.0163(13) -0.0021(13)
    O3 0.0599(17) 0.080(2) 0.0793(19) -0.0114(15) -0.0013(14) -0.0111(16)
    P1 0.0526(5) 0.0572(7) 0.0506(6) -0.0040(5) -0.0092(4) -0.0032(5)
    Br1 0.0700(3) 0.0664(3) 0.0911(4) -0.0081(2) 0.0090(2) -0.0043(2)
_geom_special_details
;
All e.s.d.'s (except the e.s.d. in the dihedral angle between two l.s. planes)
are estimated using the full covariance matrix. The cell e.s.d.'s are taken
into account individually in the estimation of e.s.d.'s in distances, angles
and torsion angles; correlations between e.s.d.'s in cell parameters are only
used when they are defined by crystal symmetry. An approximate (isotropic)
treatment of cell e.s.d.'s is used for estimating e.s.d.'s involving l.s.
planes.
;
loop_
    _geom_bond_atom_site_label_1
    _geom_bond_atom_site_label_2
    _geom_bond_site_symmetry_2
    _geom_bond_distance
    _geom_bond_publ_flag
    C1 C2 . 1.383(6) ?
    C1 C6 . 1.392(5) ?
    C1 Br1 . 1.890(4) ?
    C2 C3 . 1.372(7) ?
    C2 H2 . 0.9300 ?
    C3 C4 . 1.358(7) ?
    C3 H3 . 0.9300 ?
    C4 C5 . 1.374(6) ?
    C4 H4 . 0.9300 ?
    C5 C6 . 1.400(6) ?
    C5 H5 . 0.9300 ?
    C6 N1 . 1.380(4) ?
    C7 N1 . 1.451(5) ?
    C7 C12 . 1.498(5) ?
    C7 P1 . 1.824(4) ?
    C7 H7 . 0.9800 ?
    C8 C9 . 1.419(8) ?
    C8 O2 . 1.439(5) ?
    C8 H8A . 0.9700 ?
    C8 H8B . 0.9700 ?
    C9 H9A . 0.9600 ?
    C9 H9B . 0.9600 ?
    C9 H9C . 0.9600 ?
    C10 C11 . 1.417(8) ?
    C10 O3 . 1.442(5) ?
    C10 H10A . 0.9700 ?
    C10 H10B . 0.9700 ?
    C11 H11A . 0.9600 ?
    C11 H11B . 0.9600 ?
    C11 H11C . 0.9600 ?
    C12 C13 . 1.368(5) ?
    C12 C14 . 1.412(5) ?
    C13 N2 . 1.344(4) ?
    C13 H13 . 0.9300 ?
    C14 N3 . 1.334(4) ?
    C14 C21 . 1.478(5) ?
    C15 C16 . 1.373(6) ?
    C15 C20 . 1.379(5) ?
    C15 N2 . 1.422(5) ?
    C16 C17 . 1.370(6) ?
    C16 H16 . 0.9300 ?
    C17 C18 . 1.369(6) ?
    C17 H17 . 0.9300 ?
    C18 C19 . 1.368(6) ?
    C18 H18 . 0.9300 ?
    C19 C20 . 1.382(6) ?
    C19 H19 . 0.9300 ?
    C20 H20 . 0.9300 ?
    C24 C25 . 1.330(10) ?
    C24 C25' . 1.34(2) ?
    C24 C23 . 1.406(9) ?
    C24 C23' . 1.41(2) ?
    C24 H24 . 0.9300 ?
    C21 C22' . 1.355(17) ?
    C21 C26 . 1.366(7) ?
    C21 C22 . 1.400(7) ?
    C21 C26' . 1.434(16) ?
    C22 C23 . 1.384(9) ?
    C22 H22 . 0.9300 ?
    C23 H23 . 0.9300 ?
    C25 C26 . 1.388(10) ?
    C25 H25 . 0.9300 ?
    C26 H26 . 0.9300 ?
    C22' C23' . 1.39(3) ?
    C22' H22' . 0.9300 ?
    C23' H23' . 0.9300 ?
    C25' C26' . 1.38(2) ?
    C25' H25' . 0.9300 ?
    C26' H26' . 0.9300 ?
    N1 H1 . 0.8600 ?
    N2 N3 . 1.362(4) ?
    O1 P1 . 1.455(3) ?
    O2 P1 . 1.561(3) ?
    O3 P1 . 1.574(3) ?
loop_
    _geom_angle_atom_site_label_1
    _geom_angle_atom_site_label_2
    _geom_angle_atom_site_label_3
    _geom_angle_site_symmetry_1
    _geom_angle_site_symmetry_3
    _geom_angle
    _geom_angle_publ_flag
    C2 C1 C6 . . 122.1(4) ?
    C2 C1 Br1 . . 118.5(4) ?
    C6 C1 Br1 . . 119.3(3) ?
    C3 C2 C1 . . 119.5(5) ?
    C3 C2 H2 . . 120.3 ?
    C1 C2 H2 . . 120.3 ?
    C4 C3 C2 . . 120.1(4) ?
    C4 C3 H3 . . 119.9 ?
    C2 C3 H3 . . 119.9 ?
    C3 C4 C5 . . 120.5(5) ?
    C3 C4 H4 . . 119.7 ?
    C5 C4 H4 . . 119.7 ?
    C4 C5 C6 . . 121.6(4) ?
    C4 C5 H5 . . 119.2 ?
    C6 C5 H5 . . 119.2 ?
    N1 C6 C1 . . 121.2(4) ?
    N1 C6 C5 . . 122.6(4) ?
    C1 C6 C5 . . 116.1(4) ?
    N1 C7 C12 . . 112.8(3) ?
    N1 C7 P1 . . 112.6(2) ?
    C12 C7 P1 . . 108.5(2) ?
    N1 C7 H7 . . 107.5 ?
    C12 C7 H7 . . 107.5 ?
    P1 C7 H7 . . 107.5 ?
    C9 C8 O2 . . 112.7(5) ?
    C9 C8 H8A . . 109.0 ?
    O2 C8 H8A . . 109.0 ?
    C9 C8 H8B . . 109.0 ?
    O2 C8 H8B . . 109.0 ?
    H8A C8 H8B . . 107.8 ?
    C8 C9 H9A . . 109.5 ?
    C8 C9 H9B . . 109.5 ?
    H9A C9 H9B . . 109.5 ?
    C8 C9 H9C . . 109.5 ?
    H9A C9 H9C . . 109.5 ?
    H9B C9 H9C . . 109.5 ?
    C11 C10 O3 . . 112.0(5) ?
    C11 C10 H10A . . 109.2 ?
    O3 C10 H10A . . 109.2 ?
    C11 C10 H10B . . 109.2 ?
    O3 C10 H10B . . 109.2 ?
    H10A C10 H10B . . 107.9 ?
    C10 C11 H11A . . 109.5 ?
    C10 C11 H11B . . 109.5 ?
    H11A C11 H11B . . 109.5 ?
    C10 C11 H11C . . 109.5 ?
    H11A C11 H11C . . 109.5 ?
    H11B C11 H11C . . 109.5 ?
    C13 C12 C14 . . 104.5(3) ?
    C13 C12 C7 . . 126.6(3) ?
    C14 C12 C7 . . 128.8(3) ?
    N2 C13 C12 . . 107.9(3) ?
    N2 C13 H13 . . 126.0 ?
    C12 C13 H13 . . 126.0 ?
    N3 C14 C12 . . 111.2(3) ?
    N3 C14 C21 . . 119.9(3) ?
    C12 C14 C21 . . 128.9(3) ?
    C16 C15 C20 . . 119.6(4) ?
    C16 C15 N2 . . 120.9(3) ?
    C20 C15 N2 . . 119.5(3) ?
    C17 C16 C15 . . 120.6(4) ?
    C17 C16 H16 . . 119.7 ?
    C15 C16 H16 . . 119.7 ?
    C18 C17 C16 . . 120.5(4) ?
    C18 C17 H17 . . 119.7 ?
    C16 C17 H17 . . 119.7 ?
    C19 C18 C17 . . 118.8(4) ?
    C19 C18 H18 . . 120.6 ?
    C17 C18 H18 . . 120.6 ?
    C18 C19 C20 . . 121.5(4) ?
    C18 C19 H19 . . 119.3 ?
    C20 C19 H19 . . 119.3 ?
    C15 C20 C19 . . 118.9(4) ?
    C15 C20 H20 . . 120.5 ?
    C19 C20 H20 . . 120.5 ?
    C25 C24 C25' . . 77.6(12) ?
    C25 C24 C23 . . 120.0(6) ?
    C25' C24 C23 . . 74.1(11) ?
    C25 C24 C23' . . 61.2(12) ?
    C25' C24 C23' . . 120.1(13) ?
    C23 C24 C23' . . 90.0(12) ?
    C25 C24 H24 . . 120.0 ?
    C25' C24 H24 . . 119.2 ?
    C23 C24 H24 . . 120.0 ?
    C23' C24 H24 . . 118.7 ?
    C22' C21 C26 . . 60.0(10) ?
    C22' C21 C22 . . 90.0(11) ?
    C26 C21 C22 . . 119.1(5) ?
    C22' C21 C26' . . 116.0(10) ?
    C26 C21 C26' . . 76.5(7) ?
    C22 C21 C26' . . 71.8(8) ?
    C22' C21 C14 . . 120.7(8) ?
    C26 C21 C14 . . 121.2(4) ?
    C22 C21 C14 . . 119.7(4) ?
    C26' C21 C14 . . 121.6(7) ?
    C23 C22 C21 . . 119.8(6) ?
    C23 C22 H22 . . 120.1 ?
    C21 C22 H22 . . 120.1 ?
    C22 C23 C24 . . 119.4(6) ?
    C22 C23 H23 . . 120.3 ?
    C24 C23 H23 . . 120.3 ?
    C24 C25 C26 . . 121.2(7) ?
    C24 C25 H25 . . 119.4 ?
    C26 C25 H25 . . 119.4 ?
    C21 C26 C25 . . 120.5(6) ?
    C21 C26 H26 . . 119.8 ?
    C25 C26 H26 . . 119.8 ?
    C21 C22' C23' . . 122.4(16) ?
    C21 C22' H22' . . 118.8 ?
    C23' C22' H22' . . 118.8 ?
    C22' C23' C24 . . 117.6(16) ?
    C22' C23' H23' . . 121.2 ?
    C24 C23' H23' . . 121.2 ?
    C24 C25' C26' . . 119.5(15) ?
    C24 C25' H25' . . 120.2 ?
    C26' C25' H25' . . 120.2 ?
    C25' C26' C21 . . 120.7(14) ?
    C25' C26' H26' . . 119.6 ?
    C21 C26' H26' . . 119.6 ?
    C6 N1 C7 . . 123.6(3) ?
    C6 N1 H1 . . 118.2 ?
    C7 N1 H1 . . 118.2 ?
    C13 N2 N3 . . 111.6(3) ?
    C13 N2 C15 . . 127.9(3) ?
    N3 N2 C15 . . 120.2(3) ?
    C14 N3 N2 . . 104.8(3) ?
    C8 O2 P1 . . 120.3(3) ?
    C10 O3 P1 . . 124.7(3) ?
    O1 P1 O2 . . 115.90(17) ?
    O1 P1 O3 . . 115.93(18) ?
    O2 P1 O3 . . 101.93(16) ?
    O1 P1 C7 . . 115.09(17) ?
    O2 P1 C7 . . 102.44(16) ?
    O3 P1 C7 . . 103.59(17) ?
loop_
    _geom_torsion_atom_site_label_1
    _geom_torsion_atom_site_label_2
    _geom_torsion_atom_site_label_3
    _geom_torsion_atom_site_label_4
    _geom_torsion_site_symmetry_1
    _geom_torsion_site_symmetry_2
    _geom_torsion_site_symmetry_3
    _geom_torsion_site_symmetry_4
    _geom_torsion
    _geom_torsion_publ_flag
    C6 C1 C2 C3 . . . . -0.5(7) ?
    Br1 C1 C2 C3 . . . . 178.6(4) ?
    C1 C2 C3 C4 . . . . 0.1(8) ?
    C2 C3 C4 C5 . . . . 0.9(8) ?
    C3 C4 C5 C6 . . . . -1.5(7) ?
    C2 C1 C6 N1 . . . . -178.6(4) ?
    Br1 C1 C6 N1 . . . . 2.3(5) ?
    C2 C1 C6 C5 . . . . -0.2(6) ?
    Br1 C1 C6 C5 . . . . -179.2(3) ?
    C4 C5 C6 N1 . . . . 179.6(4) ?
    C4 C5 C6 C1 . . . . 1.2(6) ?
    N1 C7 C12 C13 . . . . 74.8(5) ?
    P1 C7 C12 C13 . . . . -50.7(5) ?
    N1 C7 C12 C14 . . . . -109.5(4) ?
    P1 C7 C12 C14 . . . . 125.0(4) ?
    C14 C12 C13 N2 . . . . -0.3(4) ?
    C7 C12 C13 N2 . . . . 176.3(3) ?
    C13 C12 C14 N3 . . . . 0.9(4) ?
    C7 C12 C14 N3 . . . . -175.6(3) ?
    C13 C12 C14 C21 . . . . 179.0(4) ?
    C7 C12 C14 C21 . . . . 2.5(6) ?
    C20 C15 C16 C17 . . . . -2.9(7) ?
    N2 C15 C16 C17 . . . . 176.3(4) ?
    C15 C16 C17 C18 . . . . -0.5(8) ?
    C16 C17 C18 C19 . . . . 3.0(8) ?
    C17 C18 C19 C20 . . . . -2.1(8) ?
    C16 C15 C20 C19 . . . . 3.7(7) ?
    N2 C15 C20 C19 . . . . -175.5(4) ?
    C18 C19 C20 C15 . . . . -1.2(7) ?
    N3 C14 C21 C22' . . . . -32.5(14) ?
    C12 C14 C21 C22' . . . . 149.6(13) ?
    N3 C14 C21 C26 . . . . 38.8(7) ?
    C12 C14 C21 C26 . . . . -139.2(5) ?
    N3 C14 C21 C22 . . . . -142.3(4) ?
    C12 C14 C21 C22 . . . . 39.7(6) ?
    N3 C14 C21 C26' . . . . 131.9(9) ?
    C12 C14 C21 C26' . . . . -46.1(10) ?
    C22' C21 C22 C23 . . . . 54.7(10) ?
    C26 C21 C22 C23 . . . . -0.4(9) ?
    C26' C21 C22 C23 . . . . -62.7(9) ?
    C14 C21 C22 C23 . . . . -179.3(5) ?
    C21 C22 C23 C24 . . . . -0.3(10) ?
    C25 C24 C23 C22 . . . . 1.3(13) ?
    C25' C24 C23 C22 . . . . 66.3(11) ?
    C23' C24 C23 C22 . . . . -55.0(13) ?
    C25' C24 C25 C26 . . . . -64.8(13) ?
    C23 C24 C25 C26 . . . . -1.5(16) ?
    C23' C24 C25 C26 . . . . 70.1(13) ?
    C22' C21 C26 C25 . . . . -71.2(12) ?
    C22 C21 C26 C25 . . . . 0.1(11) ?
    C26' C21 C26 C25 . . . . 60.1(11) ?
    C14 C21 C26 C25 . . . . 179.0(7) ?
    C24 C25 C26 C21 . . . . 0.8(15) ?
    C26 C21 C22' C23' . . . . 70(2) ?
    C22 C21 C22' C23' . . . . -55(2) ?
    C26' C21 C22' C23' . . . . 15(3) ?
    C14 C21 C22' C23' . . . . -180(2) ?
    C21 C22' C23' C24 . . . . -1(4) ?
    C25 C24 C23' C22' . . . . -69(2) ?
    C25' C24 C23' C22' . . . . -16(3) ?
    C23 C24 C23' C22' . . . . 56(3) ?
    C25 C24 C25' C26' . . . . 63(2) ?
    C23 C24 C25' C26' . . . . -63.4(19) ?
    C23' C24 C25' C26' . . . . 17(3) ?
    C24 C25' C26' C21 . . . . -2(3) ?
    C22' C21 C26' C25' . . . . -14(2) ?
    C26 C21 C26' C25' . . . . -60.1(17) ?
    C22 C21 C26' C25' . . . . 67.1(17) ?
    C14 C21 C26' C25' . . . . -178.8(15) ?
    C1 C6 N1 C7 . . . . -166.8(3) ?
    C5 C6 N1 C7 . . . . 14.8(5) ?
    C12 C7 N1 C6 . . . . 136.8(3) ?
    P1 C7 N1 C6 . . . . -99.9(4) ?
    C12 C13 N2 N3 . . . . -0.4(4) ?
    C12 C13 N2 C15 . . . . -174.3(3) ?
    C16 C15 N2 C13 . . . . 9.9(6) ?
    C20 C15 N2 C13 . . . . -170.8(4) ?
    C16 C15 N2 N3 . . . . -163.5(4) ?
    C20 C15 N2 N3 . . . . 15.7(5) ?
    C12 C14 N3 N2 . . . . -1.1(4) ?
    C21 C14 N3 N2 . . . . -179.4(3) ?
    C13 N2 N3 C14 . . . . 1.0(4) ?
    C15 N2 N3 C14 . . . . 175.4(3) ?
    C9 C8 O2 P1 . . . . -179.0(5) ?
    C11 C10 O3 P1 . . . . -132.9(5) ?
    C8 O2 P1 O1 . . . . -49.5(5) ?
    C8 O2 P1 O3 . . . . 77.4(4) ?
    C8 O2 P1 C7 . . . . -175.6(4) ?
    C10 O3 P1 O1 . . . . -24.8(4) ?
    C10 O3 P1 O2 . . . . -151.6(4) ?
    C10 O3 P1 C7 . . . . 102.2(4) ?
    N1 C7 P1 O1 . . . . -66.3(3) ?
    C12 C7 P1 O1 . . . . 59.4(3) ?
    N1 C7 P1 O2 . . . . 60.4(3) ?
    C12 C7 P1 O2 . . . . -173.9(2) ?
    N1 C7 P1 O3 . . . . 166.2(2) ?
    C12 C7 P1 O3 . . . . -68.2(3) ?
loop_
    _geom_hbond_atom_site_label_D
    _geom_hbond_atom_site_label_H
    _geom_hbond_atom_site_label_A
    _geom_hbond_site_symmetry_A
    _geom_hbond_distance_DH
    _geom_hbond_distance_HA
    _geom_hbond_distance_DA
    _geom_hbond_angle_DHA
    N1 H1 O1 3_665 0.86 2.48 3.305(4) 162.1
data_global
_journal_date_recd_electronic     2012-04-09
_journal_date_accepted     2012-04-21
_journal_name_full     'Acta Crystallographica, Section E'
_journal_year     2012
_journal_volume     68
_journal_issue      5
_journal_page_first     o1554
_journal_page_last     o1554
_journal_paper_category     QO
_journal_paper_doi     10.1107/S1600536812017849
_journal_coeditor_code     BT5876
_publ_contact_author_name     'Aravindhan S'
_publ_contact_author_address
;
Department of physics
Presidency college (Autonomous),
Chennai 600 005
India
;
_publ_contact_author_email     'aravindhanpresidency@gmail.com'
_publ_contact_author_fax     ?
_publ_contact_author_phone     '9443203669'
_publ_section_title
;
Diethyl
[(2-bromoanilino)(1,3-diphenyl-1<i>H</i>-pyrazol-4-yl)methyl]phosphonate
;
loop_
    _publ_author_name
    _publ_author_footnote
    _publ_author_address
    'G. Suresh' .
;
Department of Physics
Presidency college (Autonomous),
Chennai 600 005
India
;
    'V. Sabari' .
;
Department of Physics
Presidency college (Autonomous),
Chennai 600 005
India
;
    'A. Nandakumar' .
;
Organic Chemistry Laboratory, CLRI,
Chennai, Tamil Nadu, India
;
    'P. T. Perumal' .
;
Organic Chemistry Laboratory, CLRI,
Chennai, Tamil Nadu, India
;
    'S. Aravindhan' .
;
Department of Physics
Presidency college (Autonomous),
Chennai 600 005
India
;
