# Supplementary material for: Diethyl [(2-bromo­anilino)(1,3-diphenyl-1H-pyrazol-4-yl)meth­yl]phospho­nate
Source: Acta Crystallogr Sect E Struct Rep Online. 2012 Apr 28;68(Pt 5):o1554. doi: 10.1107/S1600536812017849 (PMC3344653; doi:10.1107/S1600536812017849)
Supplement: Supplementary file 2 [file e-68-o1554-Isup2.hkl]

#
# h,k,l, Fc-squared, Fo-squared, sigma(Fo-squared) and status flag
#
data_I
_shelx_title ' SURES2 in P2(1)/c'
_shelx_refln_list_code          4
_shelx_F_calc_maximum      249.78
_exptl_crystal_F_000      1112.00
_reflns_d_resolution_high  0.8409
 
loop_
 _symmetry_equiv_pos_as_xyz
 'x, y, z'
 '-x, y+1/2, -z+1/2'
 '-x, -y, -z'
 'x, -y-1/2, z-1/2'
 
_cell_length_a    11.2553
_cell_length_b    23.9104
_cell_length_c     9.4741
_cell_angle_alpha  90.000
_cell_angle_beta   91.229
_cell_angle_gamma  90.000
 
_shelx_F_squared_multiplier     1.000
 
loop_
 _refln_index_h
 _refln_index_k
 _refln_index_l
 _refln_F_squared_calc
 _refln_F_squared_meas
 _refln_F_squared_sigma
 _refln_observed_status
   1   0   0     7183.37     8792.86    187.82 o
   2   0   0    59409.14    65253.13   1320.66 o
   3   0   0     9117.53    10512.03    172.93 o
   4   0   0     5549.05     5990.39     94.64 o
   5   0   0     7371.47     8236.00    128.48 o
   6   0   0     9762.94    10636.84    165.71 o
   7   0   0     3367.26     3343.23     55.10 o
   8   0   0     3307.52     3447.90     57.47 o
   9   0   0     1189.91     1187.27     26.53 o
  10   0   0      331.64      371.24     19.58 o
  11   0   0      639.06      634.53     23.18 o
  12   0   0        1.37       -6.04     21.42 o
  13   0   0      149.52      147.41     22.15 o
   1   1   0      900.68      851.89     15.69 o
   2   1   0      241.16      237.08      3.75 o
   3   1   0     7882.99     8341.29     96.40 o
   4   1   0     1812.29     1847.84     22.26 o
   5   1   0     3963.14     4141.12     49.76 o
   6   1   0        6.70       17.87      6.52 o
   7   1   0      745.38      683.82     12.07 o
   8   1   0      328.63      362.81     11.30 o
   9   1   0      141.56      159.92      8.60 o
  10   1   0      191.98      222.58     12.95 o
  11   1   0        2.28       10.23     10.43 o
  12   1   0      130.03      140.60     12.43 o
  13   1   0        7.79       15.22     14.24 o
   1   2   0      808.04      794.21     26.23 o
   2   2   0      236.40      254.28      5.76 o
   3   2   0       16.82       17.84      2.70 o
   4   2   0      569.08      561.51      8.25 o
   5   2   0     1712.67     1982.91     23.52 o
   6   2   0        0.40       -1.57      4.25 o
   7   2   0      791.10      813.54     16.79 o
   8   2   0      529.82      533.25     13.69 o
   9   2   0      124.89      117.59      8.11 o
  10   2   0      107.28      125.75     10.50 o
  11   2   0       39.41       45.42     11.51 o
  12   2   0        0.04        8.84     12.16 o
  13   2   0        0.21        6.17     16.48 o
   1   3   0      113.38      148.26      7.63 o
   2   3   0    40407.19    44683.70    888.17 o
   3   3   0     9931.87    10534.90    144.71 o
   4   3   0       37.36       31.22      4.28 o
   5   3   0     2201.25     2158.21     25.13 o
   6   3   0      768.85      852.05     13.52 o
   7   3   0      366.29      373.18     10.69 o
   8   3   0      442.41      501.15     10.77 o
   9   3   0        7.61       11.76      7.81 o
  10   3   0      193.00      219.30      9.43 o
  11   3   0        1.10       -1.79     14.08 o
  12   3   0      195.86      199.14     15.66 o
  13   3   0       13.18       29.48     15.42 o
   1   4   0     3493.72     3956.01    147.00 o
   2   4   0     1616.35     1773.51     55.61 o
   3   4   0     4310.35     4554.17     66.15 o
   4   4   0    12725.32    12630.52    171.87 o
   5   4   0     1551.45     1395.41     19.59 o
   6   4   0     2389.21     2320.04     27.30 o
   7   4   0     1940.73     1792.24     22.37 o
   8   4   0      512.14      518.60     13.93 o
   9   4   0     1037.92     1008.99     18.73 o
  10   4   0       50.86       38.21      8.86 o
  11   4   0      285.29      305.86     14.64 o
  12   4   0       35.78       29.94     14.21 o
  13   4   0       53.54       61.40     15.91 o
   1   5   0    23497.04    25973.65   1732.80 o
   2   5   0      700.35      630.14     15.75 o
   3   5   0       94.11      112.47      5.02 o
   4   5   0        1.93        4.43      2.82 o
   5   5   0      118.33      120.58      4.46 o
   6   5   0      480.53      411.62     10.09 o
   7   5   0      116.93      142.40      9.80 o
   8   5   0      120.29      120.52     12.31 o
   9   5   0      566.38      512.86     16.67 o
  10   5   0       30.63       33.67     10.53 o
  11   5   0       35.93       29.30     12.02 o
  12   5   0       19.33       17.57     17.30 o
  13   5   0        0.39      -13.30     16.46 o
   0   6   0    36890.00    41151.68   1925.74 o
   1   6   0      474.68      494.51     38.35 o
   2   6   0     1107.24     1280.53     44.07 o
   3   6   0      143.00      122.66      4.71 o
   4   6   0     1642.40     1641.76     23.26 o
   5   6   0      326.06      304.40      9.01 o
   6   6   0      532.04      522.14     10.18 o
   7   6   0     1289.24     1272.60     23.26 o
   8   6   0      606.18      609.69     13.34 o
   9   6   0      107.94      128.25     10.46 o
  10   6   0      319.56      320.48     13.99 o
  11   6   0        1.07       -6.58     11.48 o
  12   6   0        5.89       18.32     14.25 o
  13   6   0        4.11       -8.53     15.45 o
   1   7   0    13975.41    16131.70   1228.38 o
   2   7   0     1408.57     1619.74     39.56 o
   3   7   0     7622.55     7916.05    252.96 o
   4   7   0      215.15      236.33      7.18 o
   5   7   0      902.97      852.58     21.10 o
   6   7   0      903.28      860.20     19.62 o
   7   7   0     1101.56      952.61     21.71 o
   8   7   0     1503.48     1390.85     22.44 o
   9   7   0     1018.46      994.40     20.25 o
  10   7   0       63.26       73.91     11.04 o
  11   7   0        5.37       28.24     11.75 o
  12   7   0       81.99      111.74     13.88 o
   0   8   0     5463.14     5999.57    283.43 o
   1   8   0      242.84      410.24     30.44 o
   2   8   0     3928.67     3916.74    149.40 o
   3   8   0     2131.80     2015.84     65.91 o
   4   8   0     5284.31     5184.02    123.93 o
   5   8   0      460.21      443.15      9.82 o
   6   8   0     2840.51     2497.52     49.58 o
   7   8   0       13.25       14.65      6.13 o
   8   8   0      892.42      791.55     18.60 o
   9   8   0       24.21       20.55      9.31 o
  10   8   0       59.64       62.72     10.66 o
  11   8   0      543.57      544.00     21.09 o
  12   8   0      186.90      172.58     17.33 o
   1   9   0     7877.11     9353.26    632.36 o
   2   9   0      143.40      147.81      5.07 o
   3   9   0      155.40      147.79      5.81 o
   4   9   0      976.33      991.78     34.68 o
   5   9   0        5.80       17.11      5.19 o
   6   9   0     1292.10     1161.59     23.57 o
   7   9   0       48.40       38.04      9.66 o
   8   9   0       80.09       54.06      8.21 o
   9   9   0        4.64       21.14     10.87 o
  10   9   0       12.06        5.07     11.21 o
  11   9   0       20.74       55.82     13.06 o
  12   9   0        0.13       14.28     14.33 o
   0  10   0     6396.95     6227.96    728.10 o
   1  10   0     1430.26     2031.68    145.63 o
   2  10   0      611.77      685.61     21.39 o
   3  10   0     3104.82     3266.96     75.67 o
   4  10   0     2692.90     2756.71     79.29 o
   5  10   0      653.00      642.18     15.93 o
   6  10   0      721.06      718.76     14.34 o
   7  10   0       46.68       46.13      8.48 o
   8  10   0        2.06        6.89     10.28 o
   9  10   0      434.67      455.14     21.47 o
  10  10   0        2.68       26.73     14.46 o
  11  10   0      185.26      200.46     15.21 o
  12  10   0       46.72       48.47     14.93 o
   1  11   0     6255.90     6675.11    426.35 o
   2  11   0     2538.92     3224.89    119.81 o
   3  11   0     3277.43     3309.71     79.30 o
   4  11   0     2794.34     2881.73     82.32 o
   5  11   0      972.63      880.84     31.41 o
   6  11   0     3294.68     3035.37     61.66 o
   7  11   0       15.35       28.39      8.47 o
   8  11   0     2887.49     2638.43     64.05 o
   9  11   0      938.20      850.12     26.11 o
  10  11   0      131.27      145.21     16.52 o
  11  11   0        7.55        2.39     16.98 o
  12  11   0       52.74       61.84     19.65 o
   0  12   0       64.89       51.70     11.77 o
   1  12   0      593.07      718.30     43.57 o
   2  12   0     1520.02     1486.40     56.58 o
   3  12   0     2680.11     2756.80     81.98 o
   4  12   0     2417.45     2284.38     63.01 o
   5  12   0       56.90       51.09      7.09 o
   6  12   0       57.21       67.32      7.95 o
   7  12   0      100.29       86.22     10.09 o
   8  12   0      524.47      544.90     20.13 o
   9  12   0      207.56      227.31     16.94 o
  10  12   0      171.36      156.13     17.63 o
  11  12   0       76.17       56.26     19.35 o
  12  12   0        8.91       20.25     20.76 o
   1  13   0       30.58       28.95      8.48 o
   2  13   0      403.12      427.35     12.85 o
   3  13   0       19.27        8.53      9.07 o
   4  13   0      170.50      173.55      9.59 o
   5  13   0      891.98      788.76     31.17 o
   6  13   0       45.75       44.77      8.36 o
   7  13   0       44.19        2.76     10.48 o
   8  13   0       41.72       35.25     13.06 o
   9  13   0       33.14       67.56     15.34 o
  10  13   0      146.04       91.99     17.38 o
  11  13   0       97.96      102.04     24.48 o
   0  14   0     1411.90     1814.96    138.52 o
   1  14   0       18.36       13.63      9.01 o
   2  14   0      823.40      876.93     42.42 o
   3  14   0      765.93      786.34     35.41 o
   4  14   0     1984.14     2005.83     71.74 o
   5  14   0       21.53       13.54     10.04 o
   6  14   0      582.12      574.11     26.44 o
   7  14   0        3.53       -3.20     11.00 o
   8  14   0       47.04       24.11     21.50 o
   9  14   0      113.26      130.95     16.29 o
  10  14   0        3.14       36.00     17.09 o
  11  14   0      184.77      214.76     21.42 o
   1  15   0     5084.46     5505.08    227.67 o
   2  15   0       95.52      117.33      6.63 o
   3  15   0     2838.12     2887.50    105.21 o
   4  15   0      221.42      216.67     11.97 o
   5  15   0     1025.74      974.48     49.98 o
   6  15   0      120.25      101.12     15.95 o
   7  15   0       69.40       60.99     13.64 o
   8  15   0      316.17      302.68     24.52 o
   9  15   0      145.77      144.55     17.02 o
  10  15   0      145.29      177.34     19.26 o
  11  15   0       13.58       49.18     19.48 o
   0  16   0     2160.67     2076.71    109.04 o
   1  16   0        0.47       21.88      6.11 o
   2  16   0      155.95      137.62      7.13 o
   3  16   0        0.48       -5.00      6.75 o
   4  16   0        6.41      -14.53      9.69 o
   5  16   0      183.29      157.76     18.15 o
   6  16   0      215.31      182.92     17.67 o
   7  16   0      598.65      544.48     21.15 o
   8  16   0      551.99      557.09     20.56 o
   9  16   0        9.39        2.19     15.85 o
  10  16   0       28.59       41.66     18.44 o
  11  16   0       38.53       35.97     20.04 o
   1  17   0      105.36      115.69      7.82 o
   2  17   0      186.89      201.73     10.21 o
   3  17   0        7.03       -3.81      8.22 o
   4  17   0        2.98        5.04     11.73 o
   5  17   0        0.28        3.82     14.10 o
   6  17   0      338.47      333.55     28.61 o
   7  17   0        9.71       36.82     18.32 o
   8  17   0      123.28      137.76     17.88 o
   9  17   0        0.60       -1.56     16.42 o
  10  17   0        1.05        5.68     18.68 o
   0  18   0     1271.55     1253.61     52.85 o
   1  18   0      121.64      111.96      7.56 o
   2  18   0      294.03      307.20      9.57 o
   3  18   0       63.91       55.49     10.82 o
   4  18   0      270.72      260.56     30.04 o
   5  18   0      313.19      304.07     20.62 o
   6  18   0      463.37      415.35     23.05 o
   7  18   0       93.58       91.55     21.12 o
   8  18   0      340.76      314.57     20.56 o
   9  18   0        1.99      -10.48     18.76 o
  10  18   0        1.80       -2.06     19.91 o
   1  19   0      584.03      626.15     26.02 o
   2  19   0      915.53      941.27     36.25 o
   3  19   0      960.30      995.97     31.67 o
   4  19   0       37.66       62.84     14.46 o
   5  19   0      469.21      442.82     25.53 o
   6  19   0      114.87       86.17     18.12 o
   7  19   0       11.30      -21.76     18.50 o
   8  19   0       92.57      110.12     22.69 o
   9  19   0        3.43       10.99     19.50 o
   0  20   0     1634.80     1620.56     42.27 o
   1  20   0      366.94      395.68     13.84 o
   2  20   0     1994.12     1966.40     51.11 o
   3  20   0       79.80       65.11     14.38 o
   4  20   0      450.22      431.90     38.55 o
   5  20   0        0.11       -4.07     16.97 o
   6  20   0        5.33      -10.53     17.54 o
   7  20   0      231.30      233.23     23.20 o
   8  20   0       82.85       57.90     22.55 o
   9  20   0      109.80       39.34     32.09 o
   1  21   0      199.16      243.19     14.76 o
   2  21   0      143.43      170.77     15.81 o
   3  21   0      171.80      163.83     26.97 o
   4  21   0       48.14       52.41     15.82 o
   5  21   0      118.30      111.57     18.76 o
   6  21   0       28.93        6.54     18.45 o
   7  21   0       28.43       38.40     23.68 o
   8  21   0       91.84       76.29     23.22 o
   9  21   0        0.30      -35.39     23.59 o
   0  22   0     4396.10     4502.35    125.24 o
   1  22   0       80.27       68.42     13.88 o
   2  22   0     1104.09     1120.84     34.48 o
   3  22   0       51.75       12.27     15.16 o
   4  22   0      327.48      340.21     21.09 o
   5  22   0      270.24      260.44     24.91 o
   6  22   0      215.05      197.61     22.24 o
   7  22   0      240.07      240.73     30.53 o
   8  22   0      209.93      185.42     25.42 o
   1  23   0      679.10      657.07     24.92 o
   2  23   0        4.37       24.83     14.49 o
   3  23   0       23.86       28.46     15.47 o
   4  23   0      110.18      113.72     18.09 o
   5  23   0      382.04      384.34     24.17 o
   6  23   0        3.28       12.22     20.46 o
   7  23   0      269.02      288.70     58.24 o
   0  24   0       31.20       45.60     53.28 o
   1  24   0        3.78       -7.97     15.32 o
   2  24   0      106.90      110.43     15.99 o
   3  24   0       13.04       -1.35     16.33 o
   4  24   0      104.91      110.39     18.76 o
   5  24   0        2.38       -3.98     22.25 o
   6  24   0        0.73      -30.50     20.33 o
   7  24   0       10.57        4.01     22.55 o
   1  25   0        8.82       -7.93     14.92 o
   2  25   0      108.84      119.32     18.40 o
   3  25   0       12.07      -12.07     17.53 o
   4  25   0       64.82       57.98     22.56 o
   5  25   0       45.46       17.08     19.85 o
   6  25   0        1.10        3.09     27.07 o
   0  26   0      242.33      225.00     26.78 o
   1  26   0        0.39       -4.74     18.15 o
   2  26   0       90.26      111.46     22.76 o
   3  26   0       51.82       28.86     19.72 o
   4  26   0      161.08      151.69     27.80 o
   5  26   0       24.81       19.21     20.80 o
   1  27   0      195.38      190.75     19.39 o
   2  27   0       24.42       22.25     19.01 o
   3  27   0        6.62       32.44     20.40 o
   4  27   0       13.71       25.54     41.03 o
   0  28   0       48.66      101.76     55.41 o
   1  28   0        2.26       25.43     18.38 o
   2  28   0        4.42       18.36     18.94 o
 -13   1   1        1.41       -2.49     14.85 o
 -12   1   1       20.34       59.80     11.80 o
 -11   1   1      141.42      155.84     11.65 o
 -10   1   1       15.86       15.94      9.62 o
  -9   1   1      880.45      848.59     16.00 o
  -8   1   1      176.05      186.10      7.65 o
  -7   1   1     4425.86     4167.58     54.08 o
  -6   1   1       53.49       29.82      6.42 o
  -5   1   1     3371.39     3172.54     37.84 o
  -4   1   1        4.89       14.35      3.15 o
  -3   1   1    21517.02    22018.14    270.98 o
  -2   1   1    10813.71    11553.10    162.45 o
  -1   1   1     1640.66     1852.43     23.55 o
   0   1   1    11939.11    11976.40    163.11 o
   1   1   1     7732.04     9161.42    122.28 o
   2   1   1       27.14       30.50      2.02 o
   3   1   1      222.40      224.88      4.08 o
   4   1   1     2876.17     3358.64     36.13 o
   5   1   1      319.27      332.63      6.50 o
   6   1   1     2131.06     2111.85     25.43 o
   7   1   1      217.24      214.34      6.97 o
   8   1   1      361.91      368.22      9.83 o
   9   1   1      560.05      571.13     12.64 o
  10   1   1      112.69      145.25     10.20 o
  11   1   1       69.14       87.60     11.20 o
  12   1   1       60.45       61.44     17.15 o
  13   1   1      152.15      204.07     18.00 o
 -13   2   1       16.46       -3.32     15.02 o
 -12   2   1      393.01      391.17     14.75 o
 -11   2   1      155.66      161.81     11.61 o
 -10   2   1      114.12      117.95      9.62 o
  -9   2   1      295.44      329.79     10.36 o
  -8   2   1      725.77      651.79     12.50 o
  -7   2   1      660.38      697.32     13.19 o
  -6   2   1      486.05      447.35      8.85 o
  -5   2   1     6477.74     6830.33     79.19 o
  -4   2   1    24391.27    24211.85    297.90 o
  -3   2   1     2063.51     2200.83     29.37 o
  -2   2   1     7072.19     7477.56     94.18 o
  -1   2   1     1576.65     1395.52     19.95 o
   0   2   1     1006.30      976.18     13.92 o
   1   2   1     3615.79     4171.68     66.79 o
   2   2   1    27271.64    31907.06    431.91 o
   3   2   1     7241.91     7787.70     84.39 o
   4   2   1     1334.68     1477.86     17.32 o
   5   2   1     5463.16     5899.75     65.99 o
   6   2   1     1665.19     1722.96     20.85 o
   7   2   1     1085.65     1106.30     15.74 o
   8   2   1       18.81       15.96      7.03 o
   9   2   1      616.20      636.84     15.14 o
  10   2   1       27.40       27.46      9.40 o
  11   2   1      394.30      447.24     17.19 o
  12   2   1       10.16        7.24     12.41 o
  13   2   1       68.08      111.20     19.16 o
 -13   3   1       89.24       97.10     16.00 o
 -12   3   1       32.88       48.68     14.42 o
 -11   3   1      311.75      295.15     14.28 o
 -10   3   1      222.06      220.56     10.23 o
  -9   3   1      418.37      366.85     13.01 o
  -8   3   1      112.60      116.00      7.00 o
  -7   3   1      307.41      273.86      7.80 o
  -6   3   1      588.07      644.21     12.86 o
  -5   3   1     2551.42     2319.25     27.51 o
  -4   3   1     2588.22     2646.90     31.78 o
  -3   3   1    15009.41    15096.74    182.29 o
  -2   3   1     2112.21     2166.17     29.30 o
  -1   3   1      105.27      109.44      3.90 o
   0   3   1     8975.02     9877.27    188.04 o
   1   3   1     2212.52     2355.69     55.54 o
   2   3   1     3918.68     4257.27    110.08 o
   3   3   1     4362.17     4757.15     58.35 o
   4   3   1     2546.16     2627.42     29.27 o
   5   3   1      575.26      528.87      8.36 o
   6   3   1      765.48      796.28     14.21 o
   7   3   1       57.48       48.72      5.55 o
   8   3   1      296.81      315.17      8.66 o
   9   3   1        9.30        3.21      7.78 o
  10   3   1      197.34      218.49     13.33 o
  11   3   1       11.00       20.54     10.43 o
  12   3   1       59.11       63.03     12.82 o
  13   3   1        0.68       21.17     15.47 o
 -13   4   1        5.03       41.61     15.57 o
 -12   4   1      112.88      111.91     15.31 o
 -11   4   1       33.71       26.76     13.33 o
 -10   4   1        1.77       -8.37      7.34 o
  -9   4   1      175.33      169.36      8.20 o
  -8   4   1       62.21       60.47      6.34 o
  -7   4   1       21.10       21.29      5.09 o
  -6   4   1      188.32      189.89      8.00 o
  -5   4   1     1570.45     1630.23     20.74 o
  -4   4   1     3616.91     3301.50     42.99 o
  -3   4   1      182.55      245.32      6.01 o
  -2   4   1      552.91      613.45     12.21 o
  -1   4   1     8047.85     8552.00    155.40 o
   0   4   1     6797.86     7786.94    495.91 o
   1   4   1     7867.64     9037.60    339.59 o
   2   4   1        5.40        3.38      2.17 o
   3   4   1     3761.44     4073.29    102.98 o
   4   4   1       32.82       24.21      3.10 o
   5   4   1        3.70       -0.84      3.85 o
   6   4   1       12.24       28.54      4.68 o
   7   4   1      285.20      339.87      7.82 o
   8   4   1      275.90      299.41      9.19 o
   9   4   1        1.60       -6.21      8.33 o
  10   4   1        6.14        4.18      9.15 o
  11   4   1       63.95       62.79     11.02 o
  12   4   1      138.10      154.66     15.49 o
  13   4   1        0.39       -6.62     15.31 o
 -13   5   1        6.66       14.98     16.10 o
 -12   5   1       15.44       12.95     14.22 o
 -11   5   1      197.20      201.24     13.33 o
 -10   5   1       13.69        3.73     10.35 o
  -9   5   1      557.97      536.63     13.16 o
  -8   5   1       90.72       85.33      6.87 o
  -7   5   1     2677.39     2614.85     31.60 o
  -6   5   1      330.45      293.97      9.05 o
  -5   5   1     7694.10     7486.05     92.35 o
  -4   5   1      238.94      262.16      6.19 o
  -3   5   1     1006.35      977.37     23.80 o
  -2   5   1     5378.19     5934.33    121.98 o
  -1   5   1    15387.74    16220.56    372.45 o
   0   5   1      248.83      243.05     15.07 o
   1   5   1     6177.61     7237.35    514.53 o
   2   5   1     1163.64     1459.28     46.35 o
   3   5   1     2282.59     2299.64     44.11 o
   4   5   1     4190.27     4200.94     58.28 o
   5   5   1     2535.58     2605.31     30.79 o
   6   5   1     1636.48     1536.33     19.77 o
   7   5   1        6.58       -1.36      5.56 o
   8   5   1     3208.01     3130.16     42.59 o
   9   5   1      124.93      108.92      9.18 o
  10   5   1      741.93      828.14     18.55 o
  11   5   1       10.55       14.32     12.02 o
  12   5   1       76.06       78.41     14.80 o
  13   5   1       89.48      132.86     16.58 o
 -13   6   1       81.62       97.62     16.90 o
 -12   6   1       28.95       19.06     14.33 o
 -11   6   1       71.59       66.68     12.14 o
 -10   6   1      634.00      614.92     16.51 o
  -9   6   1        0.94       -8.22      9.40 o
  -8   6   1     3859.29     3484.76     52.19 o
  -7   6   1      485.46      442.43     11.38 o
  -6   6   1     2519.60     2224.59     35.10 o
  -5   6   1      105.24      119.44      6.73 o
  -4   6   1     2059.51     2104.85     29.22 o
  -3   6   1       36.45       44.22      3.27 o
  -2   6   1     4257.40     3749.04     70.41 o
  -1   6   1     3215.61     3368.80     78.96 o
   0   6   1    13544.76    15612.81    904.62 o
   1   6   1     2747.40     3413.72    222.00 o
   2   6   1     4513.20     5036.45    194.86 o
   3   6   1     3438.30     3493.31     91.05 o
   4   6   1     2015.23     2310.86     48.12 o
   5   6   1     2920.62     3033.78     44.38 o
   6   6   1      465.92      508.61      8.95 o
   7   6   1     1482.99     1502.29     20.45 o
   8   6   1      737.29      719.12     14.05 o
   9   6   1      873.13      858.85     17.75 o
  10   6   1      227.87      223.52     15.85 o
  11   6   1      124.14      160.38     13.18 o
  12   6   1       72.32       88.31     13.86 o
  13   6   1      104.56      141.64     16.37 o
 -12   7   1        1.02       10.61     14.68 o
 -11   7   1       26.09       24.14     11.68 o
 -10   7   1      191.40      184.65     11.99 o
  -9   7   1      236.91      213.77     11.11 o
  -8   7   1        2.12       -1.28     10.10 o
  -7   7   1      135.10      138.69      8.62 o
  -6   7   1     1219.33     1070.85     25.11 o
  -5   7   1      622.50      514.65     13.12 o
  -4   7   1       63.87       78.45      4.63 o
  -3   7   1     1270.79     1232.61     41.87 o
  -2   7   1        9.35        5.67      3.92 o
  -1   7   1     1163.72     1112.72     22.53 o
   0   7   1       31.39       25.56      5.23 o
   1   7   1      141.80      173.96     10.38 o
   2   7   1        5.99       57.32      4.05 o
   3   7   1      621.54      639.65     31.24 o
   4   7   1      120.13      126.61      5.78 o
   5   7   1      525.19      488.08     10.21 o
   6   7   1      332.43      305.84      8.65 o
   7   7   1       60.43       56.76      6.63 o
   8   7   1        7.78       16.61      7.54 o
   9   7   1      203.88      220.59     11.25 o
  10   7   1        7.47       -2.39     10.42 o
  11   7   1        4.54       -8.84     11.40 o
  12   7   1      127.61      109.53     15.07 o
 -12   8   1        2.37      -10.00     12.95 o
 -11   8   1       28.23       20.03     11.62 o
 -10   8   1        1.43       24.04     10.38 o
  -9   8   1       72.30       44.30      8.27 o
  -8   8   1      427.03      457.56     12.48 o
  -7   8   1      173.60      197.82      8.49 o
  -6   8   1       18.74       15.55      5.49 o
  -5   8   1       37.89       61.42      5.65 o
  -4   8   1     2285.79     2430.46     63.19 o
  -3   8   1       86.82      104.07      5.79 o
  -2   8   1     3372.15     3691.85     69.66 o
  -1   8   1       39.02       61.48      3.97 o
   0   8   1       53.28       49.80      4.53 o
   1   8   1     3444.13     3868.03    197.99 o
   2   8   1      215.88      307.89     16.01 o
   3   8   1     1178.12     1229.12     36.12 o
   4   8   1     1226.82     1281.04     43.85 o
   5   8   1      431.90      472.37     13.53 o
   6   8   1       54.81       33.67      6.16 o
   7   8   1      148.70      156.68      8.72 o
   8   8   1      312.38      332.88     13.15 o
   9   8   1      171.77      193.68     12.34 o
  10   8   1      161.34      166.12     12.98 o
  11   8   1       88.41       94.61     14.48 o
  12   8   1       37.45       53.10     14.93 o
 -12   9   1       17.46       19.51     12.64 o
 -11   9   1      184.27      185.86     15.61 o
 -10   9   1      333.99      309.65     15.39 o
  -9   9   1       63.22       71.60     10.60 o
  -8   9   1        0.84       11.49      9.30 o
  -7   9   1     1729.23     1536.52     33.32 o
  -6   9   1      368.70      446.22     12.92 o
  -5   9   1     4987.80     4608.35    127.99 o
  -4   9   1        6.92       20.26      5.48 o
  -3   9   1     5379.19     5246.01     98.39 o
  -2   9   1       15.77       21.26      3.78 o
  -1   9   1     2369.38     2492.67     44.81 o
   0   9   1     1265.73     1382.59     40.99 o
   1   9   1     5502.36     6515.22    340.59 o
   2   9   1     2587.78     2298.90    129.64 o
   3   9   1      525.01      494.74     13.91 o
   4   9   1    10627.80    11009.14    263.46 o
   5   9   1     1145.51     1106.27     34.84 o
   6   9   1     2004.43     2032.09     49.21 o
   7   9   1        2.01       -6.74      7.13 o
   8   9   1      674.14      611.48     14.29 o
   9   9   1      419.11      454.98     15.44 o
  10   9   1      576.10      587.55     18.86 o
  11   9   1       13.70        4.23     13.56 o
  12   9   1      223.36      221.37     23.02 o
 -12  10   1       84.50       60.04     17.89 o
 -11  10   1        0.47       29.35     15.71 o
 -10  10   1      683.58      650.66     21.20 o
  -9  10   1      184.43      166.76     12.71 o
  -8  10   1     3935.06     3469.57     75.97 o
  -7  10   1       26.56       13.58      8.48 o
  -6  10   1     4666.24     4482.96    107.21 o
  -5  10   1      674.40      742.16     18.41 o
  -4  10   1     3237.42     3213.13     53.99 o
  -3  10   1     5597.27     5522.62    103.70 o
  -2  10   1     4206.64     3702.62     60.63 o
  -1  10   1     3666.16     3832.71     68.01 o
   0  10   1     4291.50     4580.16    112.84 o
   1  10   1      157.09      227.07     13.34 o
   2  10   1     2191.59     2271.80    120.80 o
   3  10   1       71.44      128.05      6.93 o
   4  10   1     4723.48     5021.17    130.68 o
   5  10   1     1794.83     1457.59     44.53 o
   6  10   1      328.14      329.64     11.70 o
   7  10   1     1472.42     1362.60     32.48 o
   8  10   1       70.88       57.73      9.13 o
   9  10   1      940.13      816.64     20.00 o
  10  10   1      624.00      617.31     18.51 o
  11  10   1       91.85       96.04     14.34 o
  12  10   1       18.99       -1.03     17.05 o
 -12  11   1        3.69       -4.60     19.77 o
 -11  11   1        0.15       -6.68     18.00 o
 -10  11   1       48.71       79.08     19.84 o
  -9  11   1       58.93       15.98     13.83 o
  -8  11   1        0.85       76.35     12.10 o
  -7  11   1       88.83       59.05     12.62 o
  -6  11   1       58.65       65.97      8.56 o
  -5  11   1       33.93       40.14      7.50 o
  -4  11   1      220.03      240.82     11.10 o
  -3  11   1      721.22      701.19     15.42 o
  -2  11   1      895.05     1002.68     26.21 o
  -1  11   1      930.11     1091.09     23.77 o
   0  11   1      294.71      383.45     17.33 o
   1  11   1      253.80      266.96     10.36 o
   2  11   1      947.10      974.77     66.40 o
   3  11   1      306.50      359.43     15.33 o
   4  11   1        3.85       -2.02      7.43 o
   5  11   1       82.45       70.60      7.53 o
   6  11   1        0.46       -0.37      7.04 o
   7  11   1        9.69        9.88      9.08 o
   8  11   1      177.58      187.19     15.00 o
   9  11   1       73.21       84.05     16.38 o
  10  11   1       19.23        1.73     14.23 o
  11  11   1        6.75       11.20     17.43 o
  12  11   1        0.29       26.78     18.67 o
 -12  12   1        7.93      -19.94     20.17 o
 -11  12   1        4.88       -0.02     18.67 o
 -10  12   1      195.90      162.62     18.43 o
  -9  12   1       10.97        6.44     14.05 o
  -8  12   1     2742.83     2600.84     55.17 o
  -7  12   1      705.53      711.24     28.39 o
  -6  12   1      749.21      701.77     20.01 o
  -5  12   1      144.18      157.71      9.76 o
  -4  12   1      319.25      349.69     13.08 o
  -3  12   1      607.78      614.52     16.36 o
  -2  12   1     4580.20     4885.26     90.30 o
  -1  12   1       60.25       47.11      5.92 o
   0  12   1     5647.91     5968.99    149.38 o
   1  12   1      151.67      133.60     10.49 o
   2  12   1     4981.60     5461.53    271.47 o
   3  12   1       35.25       55.48      6.63 o
   4  12   1      944.90     1021.53     33.03 o
   5  12   1      614.46      579.45     16.89 o
   6  12   1      113.94      112.60      7.85 o
   7  12   1      947.21      993.10     27.38 o
   8  12   1      295.35      274.95     15.21 o
   9  12   1      333.86      378.21     24.09 o
  10  12   1      278.72      278.02     18.18 o
  11  12   1        1.88       23.37     17.77 o
  12  12   1       24.35       31.37     21.76 o
 -11  13   1       44.34       38.69     19.77 o
 -10  13   1       95.97      109.10     21.35 o
  -9  13   1      146.92      137.41     15.78 o
  -8  13   1       25.07       14.05     12.82 o
  -7  13   1      331.70      344.85     17.05 o
  -6  13   1       17.90        6.49      8.79 o
  -5  13   1      843.74      807.37     27.27 o
  -4  13   1      528.79      598.35     15.31 o
  -3  13   1     5598.67     5727.35    125.31 o
  -2  13   1       23.40       68.01     10.50 o
  -1  13   1      515.08      505.77     14.01 o
   0  13   1      983.77     1040.18     27.17 o
   1  13   1      251.12      237.31      9.55 o
   2  13   1     2119.57     1934.52     96.47 o
   3  13   1      313.60      327.52     22.36 o
   4  13   1     2846.51     2958.22    113.95 o
   5  13   1      799.80      824.78     31.61 o
   6  13   1      907.43      936.08     25.79 o
   7  13   1        5.75       -7.75     10.02 o
   8  13   1      300.63      303.50     22.50 o
   9  13   1       77.76       77.18     14.67 o
  10  13   1      278.25      296.36     24.06 o
  11  13   1        1.19       18.59     21.28 o
 -11  14   1       17.95       16.41     21.37 o
 -10  14   1       96.44       73.03     17.31 o
  -9  14   1        2.17       -7.04     14.85 o
  -8  14   1      693.41      614.53     20.98 o
  -7  14   1       25.03       22.90     11.38 o
  -6  14   1     1248.57     1092.45     35.58 o
  -5  14   1        9.24       -0.52     12.17 o
  -4  14   1     1374.03     1278.60     30.55 o
  -3  14   1       53.51       56.63      6.17 o
  -2  14   1     1350.31     1358.01     27.50 o
  -1  14   1      114.92      140.12      7.79 o
   0  14   1      868.37      886.01     22.13 o
   1  14   1      317.66      293.11     19.80 o
   2  14   1      484.17      475.79     20.00 o
   3  14   1     2181.08     2236.19    108.07 o
   4  14   1      438.02      465.43     32.28 o
   5  14   1      859.61      844.89     31.11 o
   6  14   1      624.09      601.33     33.99 o
   7  14   1       19.90       -7.21     12.78 o
   8  14   1       10.55       23.61     13.07 o
   9  14   1      191.38      185.10     17.40 o
  10  14   1        8.92       18.18     17.29 o
  11  14   1      133.93      117.61     20.12 o
 -11  15   1       11.68       14.28     19.43 o
 -10  15   1      109.86      110.76     18.09 o
  -9  15   1       86.42       93.19     15.93 o
  -8  15   1        0.22        7.93     13.40 o
  -7  15   1      289.74      269.46     27.37 o
  -6  15   1      584.93      568.65     34.06 o
  -5  15   1        5.85        5.73     16.61 o
  -4  15   1      213.72      235.44     14.65 o
  -3  15   1      127.18      118.39     12.12 o
  -2  15   1      329.70      373.92     11.15 o
  -1  15   1       75.23      122.76      9.21 o
   0  15   1       50.68       54.76      7.27 o
   1  15   1      479.01      410.98     33.48 o
   2  15   1      897.79      864.52     38.28 o
   3  15   1        1.70       -2.52      7.20 o
   4  15   1      382.04      474.35     25.47 o
   5  15   1      236.23      261.84     11.49 o
   6  15   1      400.54      344.18     15.78 o
   7  15   1       54.12       16.76     13.34 o
   8  15   1       98.90       58.06     16.86 o
   9  15   1      237.89      233.89     18.38 o
  10  15   1        4.45      -15.07     17.26 o
  11  15   1       40.98       54.59     19.58 o
 -11  16   1       23.62       43.88     20.09 o
 -10  16   1      109.86      148.43     19.08 o
  -9  16   1       24.43       17.73     15.81 o
  -8  16   1      514.35      513.01     19.95 o
  -7  16   1      299.01      345.30     28.99 o
  -6  16   1      793.64      773.33     29.56 o
  -5  16   1       80.83       92.79     14.56 o
  -4  16   1      830.22      794.13     26.65 o
  -3  16   1       60.04       61.26      8.34 o
  -2  16   1      901.27      877.63     29.20 o
  -1  16   1     1061.50     1136.84     35.01 o
   0  16   1     2217.79     2324.09     47.58 o
   1  16   1     1280.84     1259.55     50.00 o
   2  16   1     1027.67     1121.04     68.42 o
   3  16   1      874.36      899.58     48.20 o
   4  16   1     1203.85     1289.99     66.24 o
   5  16   1      806.88      834.05     36.32 o
   6  16   1      380.30      345.97     20.28 o
   7  16   1      513.97      479.14     21.18 o
   8  16   1       17.90       10.93     26.17 o
   9  16   1      294.82      347.66     27.58 o
  10  16   1       11.90      -27.18     18.12 o
 -10  17   1        5.41       -4.31     17.96 o
  -9  17   1      127.62      115.58     17.21 o
  -8  17   1        6.75       19.21     16.70 o
  -7  17   1      815.41      741.38     30.71 o
  -6  17   1        2.05       13.20     16.13 o
  -5  17   1      962.88      883.69     30.81 o
  -4  17   1      216.17      214.24     16.10 o
  -3  17   1     1118.06     1012.35     30.64 o
  -2  17   1     1274.41     1210.17     34.98 o
  -1  17   1     2087.28     2189.25     45.28 o
   0  17   1      820.89      765.83     20.53 o
   1  17   1     4093.16     4234.41    116.87 o
   2  17   1       52.11       55.15     12.46 o
   3  17   1      726.88      779.25     40.31 o
   4  17   1      303.62      312.28     15.31 o
   5  17   1        6.08       -4.88     12.87 o
   6  17   1      872.48      858.81     31.84 o
   7  17   1       14.23        7.11     15.10 o
   8  17   1      582.82      581.47     25.40 o
   9  17   1      174.63      177.18     21.33 o
  10  17   1       55.10       38.18     19.80 o
 -10  18   1        5.33       21.44     18.84 o
  -9  18   1       30.92       22.67     16.74 o
  -8  18   1        9.24        8.78     20.29 o
  -7  18   1       15.99       29.77     23.07 o
  -6  18   1       87.10       62.39     18.66 o
  -5  18   1      146.79      138.98     18.76 o
  -4  18   1      240.90      242.14     16.66 o
  -3  18   1        0.96        4.15     11.48 o
  -2  18   1       10.10       -6.39     12.26 o
  -1  18   1      381.31      384.68     14.09 o
   0  18   1       20.82       16.35      9.20 o
   1  18   1       49.46       60.61      8.68 o
   2  18   1        6.14       -8.17     12.31 o
   3  18   1     1708.07     1799.60     94.06 o
   4  18   1      508.64      492.59     21.99 o
   5  18   1       43.14       42.81     15.29 o
   6  18   1      243.18      302.00     27.17 o
   7  18   1       19.99       16.69     15.70 o
   8  18   1       34.00       40.73     18.09 o
   9  18   1       73.73       27.52     20.04 o
  10  18   1        0.05      -15.79     21.83 o
  -9  19   1       12.35       26.01     19.87 o
  -8  19   1       15.93       -8.03     20.89 o
  -7  19   1        4.88       -9.63     18.62 o
  -6  19   1        0.59       19.43     17.32 o
  -5  19   1      140.02      138.11     17.62 o
  -4  19   1       24.56       14.96     14.29 o
  -3  19   1      104.76      125.85     16.88 o
  -2  19   1        7.07        7.79     10.32 o
  -1  19   1      434.41      435.99     18.69 o
   0  19   1     1023.47     1030.09     26.39 o
   1  19   1     1103.91     1066.05     31.95 o
   2  19   1      150.15      133.02     14.80 o
   3  19   1      175.97      204.93     30.35 o
   4  19   1      181.58      184.94     14.96 o
   5  19   1      116.84      116.39     20.17 o
   6  19   1      551.72      521.31     35.07 o
   7  19   1        9.82       -3.04     18.59 o
   8  19   1      115.65       90.63     19.04 o
   9  19   1        1.16        8.93     20.26 o
  -9  20   1       71.12       24.68     29.27 o
  -8  20   1      196.95      165.26     27.24 o
  -7  20   1       23.35       27.88     19.76 o
  -6  20   1      244.07      264.57     25.11 o
  -5  20   1      118.38      107.91     17.69 o
  -4  20   1     1804.03     1704.76     47.69 o
  -3  20   1       10.91        1.57     13.59 o
  -2  20   1     1231.06     1203.33     39.27 o
  -1  20   1       32.09       25.63     15.01 o
   0  20   1      187.51      251.87     14.26 o
   1  20   1      500.54      512.50     27.48 o
   2  20   1      759.43      782.87     45.04 o
   3  20   1     1578.59     1614.77     67.43 o
   4  20   1     1111.74     1003.76     33.50 o
   5  20   1      520.87      516.95     28.81 o
   6  20   1      354.64      374.53     28.09 o
   7  20   1        4.44        3.55     26.04 o
   8  20   1       15.37        6.62     22.07 o
   9  20   1       83.20      109.02     21.83 o
  -8  21   1        4.02       13.38     41.83 o
  -7  21   1      226.95      195.69     22.71 o
  -6  21   1        1.66        8.02     18.41 o
  -5  21   1       33.44        2.60     28.50 o
  -4  21   1      552.43      512.05     30.04 o
  -3  21   1       65.52       48.43     15.28 o
  -2  21   1      289.63      297.35     17.18 o
  -1  21   1       47.14        9.27     15.53 o
   0  21   1      336.95      389.62     18.42 o
   1  21   1      307.42      325.30     16.70 o
   2  21   1      248.69      245.86     16.99 o
   3  21   1       67.36      116.08     14.93 o
   4  21   1      193.23      210.31     31.59 o
   5  21   1        1.83      -15.10     16.47 o
   6  21   1      208.47      238.00     26.44 o
   7  21   1        7.71       -6.61     20.44 o
   8  21   1       91.12      120.52     24.18 o
  -8  22   1        7.16      -16.45     22.66 o
  -7  22   1       16.16       -7.12     20.33 o
  -6  22   1       26.44        1.95     19.29 o
  -5  22   1        1.62       -4.08     17.45 o
  -4  22   1        1.50      -10.28     16.58 o
  -3  22   1      123.46      104.76     16.77 o
  -2  22   1        0.75      -15.99     16.20 o
  -1  22   1      408.58      393.60     22.27 o
   0  22   1      233.23      174.39     17.21 o
   1  22   1      120.71       91.46     16.98 o
   2  22   1      105.07      110.84     25.78 o
   3  22   1       48.30       17.91     14.00 o
   4  22   1        0.67      -10.18     15.02 o
   5  22   1       85.45       61.44     18.21 o
   6  22   1        0.49      -28.20     18.80 o
   7  22   1       65.93       65.59     29.84 o
   8  22   1       29.35       31.90     23.29 o
  -7  23   1       48.48       32.48     21.90 o
  -6  23   1       23.42       36.48     20.30 o
  -5  23   1       42.91       15.68     18.48 o
  -4  23   1        2.71        7.50     16.95 o
  -3  23   1       26.71       21.51     19.23 o
  -2  23   1       17.38       -2.68     14.21 o
  -1  23   1        6.30       18.86     24.20 o
   0  23   1       69.31       69.66     15.47 o
   1  23   1      295.07      328.93     29.37 o
   2  23   1      137.46      130.96     25.92 o
   3  23   1       18.55        2.15     15.37 o
   4  23   1        2.32      -24.18     21.32 o
   5  23   1      182.91      210.70     20.92 o
   6  23   1      166.39      168.44     22.31 o
   7  23   1       31.50       33.63     21.61 o
  -7  24   1        1.33      -21.20     21.91 o
  -6  24   1      119.93      143.46     22.76 o
  -5  24   1       37.83       -5.62     19.02 o
  -4  24   1      466.70      420.83     26.45 o
  -3  24   1        0.65      -10.70     16.43 o
  -2  24   1      126.10      144.05     16.73 o
  -1  24   1        6.82      -27.32     18.22 o
   0  24   1      270.13      256.83     25.84 o
   1  24   1      115.46      113.34     23.61 o
   2  24   1      242.48      233.37     29.10 o
   3  24   1      146.19      133.45     20.11 o
   4  24   1        1.71       12.00     16.68 o
   5  24   1      225.26      221.48     40.66 o
   6  24   1       25.51       16.19     22.35 o
   7  24   1       19.13       -2.39     22.00 o
  -6  25   1       31.06      -28.41     21.54 o
  -5  25   1      191.62      202.88     34.68 o
  -4  25   1       35.55        8.06     18.72 o
  -3  25   1      456.90      499.78     25.15 o
  -2  25   1        7.89       18.94     16.24 o
  -1  25   1        8.14       10.86     22.88 o
   0  25   1      154.03      164.49     24.73 o
   1  25   1       72.34      105.34     24.09 o
   2  25   1       97.28       95.80     17.20 o
   3  25   1      148.79      183.63     20.28 o
   4  25   1       25.87       -0.06     18.53 o
   5  25   1       79.36       75.43     20.52 o
   6  25   1        4.60      -10.37     21.16 o
  -5  26   1        0.31       19.55     20.95 o
  -4  26   1       17.71      -15.83     19.57 o
  -3  26   1        0.06      -10.30     19.48 o
  -2  26   1       46.17       49.60     18.89 o
  -1  26   1       31.81       15.96     15.99 o
   0  26   1        0.63      -18.08     23.28 o
   1  26   1       14.46       -5.16     24.01 o
   2  26   1       48.83       48.96     17.20 o
   3  26   1       77.58       70.40     19.18 o
   4  26   1        7.13      -23.27     32.27 o
   5  26   1        0.17      -10.49     21.60 o
  -4  27   1        3.65      -10.21     29.32 o
  -3  27   1       43.48       -4.67     47.31 o
  -2  27   1        3.60      -34.40     32.08 o
  -1  27   1       66.55       82.58     17.66 o
   0  27   1       48.23       13.66     34.53 o
   1  27   1       90.18      108.57     26.86 o
   2  27   1       29.45       18.30     18.01 o
   3  27   1        0.47       33.31     19.27 o
   4  27   1       63.89       40.40     21.22 o
  -2  28   1       34.62       29.93     19.08 o
  -1  28   1       76.14       84.11     21.74 o
   0  28   1       87.52       88.75     17.93 o
   1  28   1        6.51        8.36     27.25 o
 -13   0   2       80.40       79.20     23.11 o
 -12   0   2      191.00      210.06     18.69 o
 -11   0   2        3.80       13.05     19.15 o
 -10   0   2      762.92      749.81     32.57 o
  -9   0   2      210.34      255.26     14.49 o
  -8   0   2     2061.60     1992.98     37.37 o
  -7   0   2      265.45      254.54     16.42 o
  -6   0   2    17506.85    16256.92    283.59 o
  -5   0   2      822.72      753.49     18.72 o
  -4   0   2    15850.69    15188.51    265.85 o
  -3   0   2     8624.51     7759.78    136.56 o
  -2   0   2    62391.88    61117.89    998.34 o
  -1   0   2     4888.82     4854.85     76.77 o
   0   0   2    12044.59    12583.55    185.59 o
   1   0   2    27051.13    28393.28    412.43 o
   2   0   2     6932.89     7024.85     98.61 o
   3   0   2     4549.48     4952.90     73.96 o
   4   0   2       35.54       27.05      4.59 o
   5   0   2     8536.96     9945.43    147.91 o
   6   0   2     1123.69     1204.68     21.89 o
   7   0   2     8210.89     9053.41    143.96 o
   8   0   2       68.25       73.55      9.51 o
   9   0   2     2877.91     3049.33     58.83 o
  10   0   2       83.90       75.39     13.67 o
  11   0   2       74.16       65.33     15.98 o
  12   0   2       83.93      148.51     20.84 o
  13   0   2       31.29       72.33     21.40 o
 -13   1   2       58.99       94.49     14.64 o
 -12   1   2       24.20       35.12     11.86 o
 -11   1   2      362.12      358.90     13.73 o
 -10   1   2        5.06       26.21      9.44 o
  -9   1   2      589.87      546.37     14.66 o
  -8   1   2       88.74      129.77     13.24 o
  -7   1   2      236.82      219.55      9.02 o
  -6   1   2       29.67       52.79      7.00 o
  -5   1   2       28.85       84.10      4.60 o
  -4   1   2     2901.26     2798.59     35.89 o
  -3   1   2     2357.81     1998.97     26.95 o
  -2   1   2    19502.96    19449.99    252.60 o
  -1   1   2     3000.14     3223.22     38.35 o
   0   1   2     4412.65     4508.24     50.46 o
   1   1   2    20263.83    21032.66    240.61 o
   2   1   2     5011.35     5047.26     54.59 o
   3   1   2       73.60       78.32      3.26 o
   4   1   2     3537.44     3765.12     40.58 o
   5   1   2      137.29      172.12      5.29 o
   6   1   2     2112.15     2286.38     26.16 o
   7   1   2       86.69      117.12      9.51 o
   8   1   2        7.81        1.71      6.92 o
   9   1   2      308.23      374.96     11.92 o
  10   1   2       46.85       40.54      9.12 o
  11   1   2      107.53      110.51     13.61 o
  12   1   2       86.92       76.03     14.26 o
  13   1   2        4.08      -10.09     14.56 o
 -13   2   2       64.48       48.47     15.85 o
 -12   2   2        3.78       -0.42     12.94 o
 -11   2   2       63.45      102.74     11.35 o
 -10   2   2        0.16        5.27      9.30 o
  -9   2   2       34.94       45.02      7.01 o
  -8   2   2       58.28       58.39      6.86 o
  -7   2   2      195.80      216.06      7.17 o
  -6   2   2     2310.31     2160.50     28.05 o
  -5   2   2      417.93      373.77      7.50 o
  -4   2   2     5421.69     5650.36     81.42 o
  -3   2   2      110.02      102.72      4.00 o
  -2   2   2     6567.31     6170.57     75.37 o
  -1   2   2    34621.36    34631.46    394.96 o
   0   2   2      876.63     1002.94     13.61 o
   1   2   2     8034.06     8387.85     90.11 o
   2   2   2     7392.79     7895.89     88.06 o
   3   2   2      231.19      254.10      4.87 o
   4   2   2        0.43       -0.11      2.97 o
   5   2   2     2643.21     3195.51     34.10 o
   6   2   2      171.90      193.27      6.34 o
   7   2   2     1698.14     1870.17     24.51 o
   8   2   2      250.63      265.61      9.46 o
   9   2   2      424.42      513.06     12.55 o
  10   2   2      110.27      113.40     10.77 o
  11   2   2       49.53       47.44     13.08 o
  12   2   2        0.29       34.70     19.19 o
  13   2   2       57.99       61.32     23.46 o
 -13   3   2       76.61       94.51     17.45 o
 -12   3   2       26.81       43.59     14.70 o
 -11   3   2      449.88      425.23     15.87 o
 -10   3   2        0.34        6.18      8.02 o
  -9   3   2      649.49      636.24     20.86 o
  -8   3   2       91.20       81.92      6.32 o
  -7   3   2      164.60      181.94      7.39 o
  -6   3   2     1035.04      988.56     19.07 o
  -5   3   2     1601.69     1296.51     18.09 o
  -4   3   2     9390.14     9224.56    126.20 o
  -3   3   2     7687.31     7352.80     96.64 o
  -2   3   2     5826.92     5845.51     66.64 o
  -1   3   2     1834.67     1914.00     24.71 o
   0   3   2     8138.43     8755.72    109.61 o
   1   3   2     2117.25     1998.92     25.00 o
   2   3   2    10165.12    10046.06    133.91 o
   3   3   2      145.46      160.44      5.30 o
   4   3   2     2852.46     2921.46     34.08 o
   5   3   2       88.72       64.24      4.42 o
   6   3   2     2828.94     2818.37     31.38 o
   7   3   2        1.98        4.72      5.61 o
   8   3   2       76.31       81.58      7.04 o
   9   3   2     1620.30     1751.57     28.05 o
  10   3   2      254.91      263.19     12.12 o
  11   3   2      234.88      250.71     13.96 o
  12   3   2      436.80      438.61     21.05 o
  13   3   2       15.40       21.87     22.53 o
 -13   4   2        1.42       22.42     16.27 o
 -12   4   2      146.67      152.34     15.81 o
 -11   4   2        7.96       10.06     14.84 o
 -10   4   2      599.82      597.26     16.65 o
  -9   4   2        6.15        1.30      6.67 o
  -8   4   2      941.65      874.57     15.26 o
  -7   4   2      228.91      257.57      7.60 o
  -6   4   2     1942.57     1718.71     23.77 o
  -5   4   2      623.08      587.27     16.55 o
  -4   4   2     2500.57     2250.36     29.25 o
  -3   4   2     6826.23     6852.48     83.07 o
  -2   4   2    10754.34    10426.28    151.72 o
  -1   4   2     6085.16     5800.27     72.76 o
   0   4   2     2395.54     2650.16     35.68 o
   1   4   2    32458.64    33217.90    385.56 o
   2   4   2     5290.10     5355.32     68.32 o
   3   4   2    15478.88    16506.21    316.92 o
   4   4   2     1675.02     1849.11     24.48 o
   5   4   2     7729.30     8133.81     88.22 o
   6   4   2       96.22      102.43      5.58 o
   7   4   2     1258.05     1245.69     18.66 o
   8   4   2      735.04      816.46     15.33 o
   9   4   2     1564.77     1627.02     27.86 o
  10   4   2        8.70       -4.83     10.66 o
  11   4   2       21.15       23.73     10.84 o
  12   4   2       31.78       51.63     14.33 o
 -13   5   2       14.00       24.21     16.46 o
 -12   5   2       20.05       34.64     14.49 o
 -11   5   2       29.30       22.49     12.60 o
 -10   5   2      129.26      134.31     12.34 o
  -9   5   2      272.51      260.65     11.49 o
  -8   5   2      547.07      528.04     27.56 o
  -7   5   2     1894.94     1647.20     30.50 o
  -6   5   2      164.86      152.27      6.49 o
  -5   5   2     1269.29     1194.50     18.87 o
  -4   5   2      269.91      366.51      8.27 o
  -3   5   2      757.39      764.84     15.99 o
  -2   5   2     1459.09     1280.27     26.61 o
  -1   5   2     5341.71     5281.65     86.92 o
   0   5   2    14680.97    15035.90    207.90 o
   1   5   2     1534.67     1537.14     19.60 o
   2   5   2     7368.53     7620.46    138.87 o
   3   5   2      433.58      401.01      7.52 o
   4   5   2      208.53      207.09      6.32 o
   5   5   2     1604.99     1714.96     20.48 o
   6   5   2     1948.58     2009.76     27.40 o
   7   5   2      132.26      154.79      6.95 o
   8   5   2     1846.46     1930.61     29.55 o
   9   5   2      309.35      315.08     11.85 o
  10   5   2       25.81       25.38      9.55 o
  11   5   2       68.22       62.14     11.55 o
  12   5   2       78.31       98.05     15.04 o
 -12   6   2        1.04        3.22     14.82 o
 -11   6   2        2.48       28.25     14.78 o
 -10   6   2       79.66      109.30     11.24 o
  -9   6   2      168.18      158.85     11.04 o
  -8   6   2      651.62      597.03     13.33 o
  -7   6   2       49.13       66.80      6.91 o
  -6   6   2     2140.18     2098.79     29.16 o
  -5   6   2      220.38      191.34      6.28 o
  -4   6   2      281.06      310.29      6.62 o
  -3   6   2     1648.75     1709.08     32.48 o
  -2   6   2     6155.55     6256.02    138.58 o
  -1   6   2      352.49      290.42      5.92 o
   0   6   2     2724.33     3024.46     46.74 o
   1   6   2       24.52       22.96      2.86 o
   2   6   2      533.28      460.20     11.70 o
   3   6   2      468.30      411.71     13.26 o
   4   6   2       10.26       29.95      3.86 o
   5   6   2     1084.39     1094.35     24.44 o
   6   6   2     1023.14     1049.83     15.59 o
   7   6   2       30.75       19.93      5.82 o
   8   6   2      481.04      491.14     11.68 o
   9   6   2      163.78      179.55      9.45 o
  10   6   2       28.72       24.77     11.42 o
  11   6   2        9.65       -1.36     11.99 o
  12   6   2        2.96       10.34     13.22 o
 -12   7   2        0.35       17.87     14.07 o
 -11   7   2      119.14      142.30     13.26 o
 -10   7   2      125.11      137.67     13.04 o
  -9   7   2      305.11      374.05     12.65 o
  -8   7   2      694.34      625.18     14.59 o
  -7   7   2     1487.37     1344.17     22.49 o
  -6   7   2      537.61      562.19     15.22 o
  -5   7   2      563.11      529.59     11.11 o
  -4   7   2     2332.06     2450.95     37.96 o
  -3   7   2     2794.22     2540.09     40.39 o
  -2   7   2     3502.97     3692.09     75.17 o
  -1   7   2     4956.06     4896.62    100.39 o
   0   7   2     8560.53     8873.46    152.90 o
   1   7   2     3969.25     4276.74     76.75 o
   2   7   2     1422.03     1271.69     32.94 o
   3   7   2      176.25      208.48      7.19 o
   4   7   2     1460.13     1453.99     38.85 o
   5   7   2     1416.98     1376.60     34.69 o
   6   7   2     4258.81     4558.06     63.57 o
   7   7   2      125.33      120.68      7.22 o
   8   7   2      431.55      455.32     11.91 o
   9   7   2      341.20      368.00     13.57 o
  10   7   2      535.89      541.39     17.28 o
  11   7   2       96.36      145.37     15.07 o
  12   7   2       71.75       66.07     15.18 o
 -12   8   2      362.73      360.87     16.98 o
 -11   8   2        1.00      -16.33     11.68 o
 -10   8   2      802.69      705.89     21.05 o
  -9   8   2       70.16       66.26     10.79 o
  -8   8   2      232.58      233.53     11.19 o
  -7   8   2      424.66      433.22     17.71 o
  -6   8   2      979.01      852.94     22.37 o
  -5   8   2     1861.98     1754.40     28.37 o
  -4   8   2     5723.20     5595.11    101.75 o
  -3   8   2     4292.69     4051.17     60.90 o
  -2   8   2     2828.20     2795.39     59.23 o
  -1   8   2     1277.81     1408.46     27.57 o
   0   8   2      103.81      147.38      7.14 o
   1   8   2     4514.42     4589.99    128.72 o
   2   8   2      379.50      401.30     11.94 o
   3   8   2      445.61      348.16     12.50 o
   4   8   2      442.47      454.75     21.23 o
   5   8   2     2863.25     2955.89     73.73 o
   6   8   2     1035.33     1127.33     35.25 o
   7   8   2       24.28       16.95      7.64 o
   8   8   2      744.17      749.87     16.98 o
   9   8   2       10.67        4.35      9.94 o
  10   8   2      316.23      342.70     15.02 o
  11   8   2      167.86      154.42     19.73 o
  12   8   2       25.74       14.43     14.93 o
 -12   9   2        3.03       27.14     16.57 o
 -11   9   2       23.08       21.61     13.62 o
 -10   9   2       29.35       26.63     12.36 o
  -9   9   2       19.94       10.51     10.99 o
  -8   9   2       90.39       79.97     23.46 o
  -7   9   2      543.03      501.33     13.28 o
  -6   9   2      204.09      203.02     13.99 o
  -5   9   2      337.31      328.70     15.69 o
  -4   9   2       33.28       26.82      6.62 o
  -3   9   2      633.83      597.59     20.20 o
  -2   9   2      604.13      548.86     11.58 o
  -1   9   2     1278.10     1373.74     30.27 o
   0   9   2     1588.18     1612.73     38.12 o
   1   9   2        4.18        7.31      4.58 o
   2   9   2      852.13     1023.55     28.73 o
   3   9   2      260.22      427.37     14.48 o
   4   9   2     2292.12     2309.65     76.25 o
   5   9   2      226.41      312.23     13.10 o
   6   9   2      324.85      328.44     14.19 o
   7   9   2      716.45      712.46     16.21 o
   8   9   2      733.34      691.14     17.19 o
   9   9   2      257.14      270.56     15.98 o
  10   9   2       41.96       25.46     12.85 o
  11   9   2       52.54       31.75     14.21 o
  12   9   2       64.94       79.50     16.70 o
 -12  10   2      149.99      167.45     20.08 o
 -11  10   2        7.50        8.49     13.93 o
 -10  10   2      101.74      103.41     13.55 o
  -9  10   2       55.05       62.35     11.48 o
  -8  10   2        5.04        3.26      9.66 o
  -7  10   2     1026.40     1045.93     22.17 o
  -6  10   2     1813.77     1755.47     38.36 o
  -5  10   2      732.79      724.62     17.86 o
  -4  10   2      980.13      911.66     20.23 o
  -3  10   2     1513.31     1489.97     25.80 o
  -2  10   2      898.14      898.08     22.54 o
  -1  10   2     1060.90     1077.48     29.67 o
   0  10   2       98.68      113.80      8.24 o
   1  10   2     1005.63      987.48     39.87 o
   2  10   2       64.60       66.13      5.95 o
   3  10   2     1334.01     1285.73     45.25 o
   4  10   2        5.37        3.23      5.96 o
   5  10   2      852.20      860.33     32.20 o
   6  10   2       16.14       23.42      7.03 o
   7  10   2       59.11       48.66      8.50 o
   8  10   2       79.32       83.77     10.25 o
   9  10   2       39.69       57.86     11.20 o
  10  10   2       72.18       67.87     12.99 o
  11  10   2        9.34       22.53     14.19 o
  12  10   2       11.82       15.19     26.74 o
 -12  11   2        2.12       54.39     19.27 o
 -11  11   2       15.84       18.05     16.76 o
 -10  11   2       65.14       59.98     15.81 o
  -9  11   2       49.70       48.32     15.25 o
  -8  11   2      444.86      422.61     19.72 o
  -7  11   2     2528.05     2372.10     55.86 o
  -6  11   2       50.94       60.93      8.59 o
  -5  11   2     1465.59     1388.57     27.31 o
  -4  11   2      741.65      724.03     17.62 o
  -3  11   2      146.31      125.51      7.58 o
  -2  11   2     9564.31     9746.50    227.00 o
  -1  11   2     1093.91     1063.35     30.06 o
   0  11   2    17049.63    18045.16    626.05 o
   1  11   2      225.92      188.12     10.08 o
   2  11   2     7410.03     8047.77    291.00 o
   3  11   2      119.29       94.18      5.84 o
   4  11   2      893.61      815.62     31.47 o
   5  11   2     1246.27     1272.19     51.34 o
   6  11   2     3853.30     3965.16    136.01 o
   7  11   2      534.89      593.36     20.81 o
   8  11   2     1353.61     1370.90     40.99 o
   9  11   2      577.24      603.99     21.98 o
  10  11   2       94.61      102.25     12.99 o
  11  11   2      199.99      203.14     15.64 o
  12  11   2        8.32       -3.14     15.47 o
 -11  12   2        9.02       -3.81     18.64 o
 -10  12   2      214.59      198.87     18.79 o
  -9  12   2       94.34      105.01     14.88 o
  -8  12   2      163.21      155.95     14.00 o
  -7  12   2     1015.39      989.62     25.14 o
  -6  12   2      247.65      228.51     15.67 o
  -5  12   2     1270.62     1222.57     26.93 o
  -4  12   2      226.77      278.15      9.37 o
  -3  12   2     2958.35     3150.35     67.89 o
  -2  12   2     1214.44     1127.31     32.45 o
  -1  12   2     1999.69     2065.87     41.87 o
   0  12   2       24.68       47.57      6.93 o
   1  12   2     2631.30     2515.62     88.04 o
   2  12   2        1.48       10.38      8.99 o
   3  12   2      288.84      243.89     12.16 o
   4  12   2      140.70      151.22      8.53 o
   5  12   2      125.15      113.05     12.66 o
   6  12   2        7.08        8.56      7.33 o
   7  12   2       11.89        6.75      8.84 o
   8  12   2      142.57      159.47     12.78 o
   9  12   2       48.35       51.21     13.84 o
  10  12   2       54.55       66.53     18.11 o
  11  12   2       39.52       23.07     16.21 o
 -11  13   2       39.02       27.83     19.59 o
 -10  13   2       14.80       43.95     17.31 o
  -9  13   2      134.85      108.18     15.57 o
  -8  13   2       40.50       25.92     13.00 o
  -7  13   2      352.25      370.77     15.61 o
  -6  13   2      467.94      437.98     20.49 o
  -5  13   2      306.95      303.06     16.01 o
  -4  13   2       40.94       29.34      7.48 o
  -3  13   2      191.86      214.52      9.32 o
  -2  13   2        7.36       -7.43      7.92 o
  -1  13   2      200.31      238.67     11.27 o
   0  13   2      421.13      446.95     22.98 o
   1  13   2       33.25       54.88      7.48 o
   2  13   2        7.49      -13.62      9.08 o
   3  13   2        1.11        3.09      5.38 o
   4  13   2      218.50      219.93     12.55 o
   5  13   2      902.20      908.33     60.91 o
   6  13   2       16.75       28.77     10.70 o
   7  13   2      120.36      136.85     13.97 o
   8  13   2        1.07       -6.66     12.90 o
   9  13   2       38.49       34.43     18.50 o
  10  13   2        1.28      -14.17     15.70 o
  11  13   2       25.80       36.18     18.76 o
 -11  14   2        3.89        7.90     19.83 o
 -10  14   2      336.76      337.81     24.30 o
  -9  14   2      116.13      103.25     16.05 o
  -8  14   2       85.78       86.39     13.97 o
  -7  14   2        1.62       -4.83     11.13 o
  -6  14   2      145.19      156.46     13.72 o
  -5  14   2      436.36      450.36     16.82 o
  -4  14   2      814.89      859.28     29.09 o
  -3  14   2      917.17      900.82     21.90 o
  -2  14   2     2134.50     2190.98     59.41 o
  -1  14   2      163.10      185.66      8.68 o
   0  14   2       14.56      -11.84     12.71 o
   1  14   2     1038.11     1060.19     41.49 o
   2  14   2      863.74      911.51     32.78 o
   3  14   2     1719.33     1672.83     68.03 o
   4  14   2        0.32        1.10      6.36 o
   5  14   2      483.63      502.45     26.64 o
   6  14   2      981.54     1046.50     53.60 o
   7  14   2       22.53        6.74     13.57 o
   8  14   2      151.15      159.70     15.07 o
   9  14   2      151.04      162.75     16.65 o
  10  14   2       64.74       79.03     17.40 o
  11  14   2       21.66        2.62     18.86 o
 -11  15   2      123.33      141.96     25.06 o
 -10  15   2        0.20       24.99     17.25 o
  -9  15   2      163.58      186.78     18.74 o
  -8  15   2      272.75      259.40     16.27 o
  -7  15   2     1036.13     1024.99     30.47 o
  -6  15   2      288.11      280.43     15.87 o
  -5  15   2     1271.53     1196.74     45.76 o
  -4  15   2      717.63      635.39     40.81 o
  -3  15   2     2028.69     1916.96     39.97 o
  -2  15   2     1583.02     1582.05     39.07 o
  -1  15   2     1771.17     1869.03     36.42 o
   0  15   2     1244.09     1256.10     31.28 o
   1  15   2      346.10      397.70     19.54 o
   2  15   2     1427.10     1467.90     66.65 o
   3  15   2       12.90        0.41      9.83 o
   4  15   2     3691.87     3642.85    189.64 o
   5  15   2      246.66      269.24     12.89 o
   6  15   2     1927.63     1929.46     94.67 o
   7  15   2       82.23       74.34     14.86 o
   8  15   2      111.37      129.36     17.84 o
   9  15   2      123.36      146.38     17.74 o
  10  15   2      112.68      104.35     19.06 o
  11  15   2       15.44       39.10     19.95 o
 -10  16   2       18.66      -19.77     17.41 o
  -9  16   2      127.41      115.89     16.81 o
  -8  16   2      236.22      224.30     22.71 o
  -7  16   2        1.99      -21.38     14.25 o
  -6  16   2      696.89      671.75     35.42 o
  -5  16   2      150.23      167.36     19.79 o
  -4  16   2        2.87       -3.20     11.83 o
  -3  16   2      478.24      490.57     15.53 o
  -2  16   2       67.74       84.35     14.35 o
  -1  16   2     2667.12     2690.78     56.38 o
   0  16   2      262.18      311.71     15.65 o
   1  16   2     1343.88     1324.07     35.09 o
   2  16   2      836.47      858.26     32.90 o
   3  16   2       21.31       13.46      8.18 o
   4  16   2      115.56      103.47     11.90 o
   5  16   2      341.85      325.15     16.04 o
   6  16   2       75.79       75.24     13.89 o
   7  16   2      374.06      341.41     26.37 o
   8  16   2       10.12      -14.94     17.73 o
   9  16   2       38.76       12.14     19.32 o
  10  16   2       15.68       -2.51     18.18 o
 -10  17   2       16.01       12.40     18.43 o
  -9  17   2        0.42      -10.81     16.18 o
  -8  17   2        0.59       -7.51     17.02 o
  -7  17   2      138.07      164.23     16.96 o
  -6  17   2       14.83        3.26     15.89 o
  -5  17   2        3.44      -17.19     13.87 o
  -4  17   2       56.16       37.21     12.84 o
  -3  17   2      133.41      149.82      9.91 o
  -2  17   2       15.92      -20.70     13.80 o
  -1  17   2      203.26      222.10     15.50 o
   0  17   2     1045.12     1138.03     37.58 o
   1  17   2      158.15      186.11     14.52 o
   2  17   2      442.49      467.29     30.04 o
   3  17   2        6.90        8.69     13.21 o
   4  17   2        6.35      -16.48     10.99 o
   5  17   2      602.09      605.72     20.40 o
   6  17   2      329.72      351.13     21.12 o
   7  17   2        9.30       -3.69     11.81 o
   8  17   2       96.07       88.31     19.07 o
   9  17   2        0.46       10.77     19.61 o
  10  17   2        5.86       11.16     21.76 o
 -10  18   2       82.89       67.78     19.96 o
  -9  18   2        5.13       32.00     20.03 o
  -8  18   2      154.38      150.92     19.51 o
  -7  18   2       29.89       12.37     15.80 o
  -6  18   2      113.37      132.62     18.35 o
  -5  18   2        8.34      -21.83     14.56 o
  -4  18   2       16.83        7.79     13.14 o
  -3  18   2       55.93       62.88      9.33 o
  -2  18   2      206.24      193.68     18.28 o
  -1  18   2      607.89      545.15     24.33 o
   0  18   2       58.52       40.61     14.63 o
   1  18   2     1628.33     1658.47     53.33 o
   2  18   2      836.04      889.75     54.67 o
   3  18   2       36.36       34.47     11.79 o
   4  18   2        6.53        3.69     10.36 o
   5  18   2      219.80      148.56     26.63 o
   6  18   2       93.89       85.01     14.95 o
   7  18   2       83.75       77.33     17.29 o
   8  18   2       33.71       45.55     21.37 o
   9  18   2       64.20       75.98     21.10 o
  10  18   2        2.06       14.56     22.20 o
  -9  19   2       43.64       51.00     20.72 o
  -8  19   2       47.38       52.94     18.83 o
  -7  19   2        6.29        2.83     19.20 o
  -6  19   2      304.93      314.64     29.62 o
  -5  19   2      288.94      322.64     20.23 o
  -4  19   2     1205.95     1118.13     35.03 o
  -3  19   2     1267.85     1339.15     45.42 o
  -2  19   2      998.28     1003.48     43.57 o
  -1  19   2        3.16      -20.49     13.66 o
   0  19   2      909.33      915.33     28.27 o
   1  19   2      582.49      578.50     27.23 o
   2  19   2     1378.03     1437.46     78.11 o
   3  19   2      269.01      307.14     28.86 o
   4  19   2     1626.18     1611.08     64.80 o
   5  19   2       80.97      125.46     15.82 o
   6  19   2      413.02      422.93     24.60 o
   7  19   2        0.27       19.87     16.98 o
   8  19   2       48.21       49.66     19.26 o
   9  19   2      127.78      129.19     22.54 o
  -9  20   2       16.77       26.64     21.38 o
  -8  20   2       66.47       57.56     22.74 o
  -7  20   2        9.78      -25.52     19.59 o
  -6  20   2      154.96      160.98     20.42 o
  -5  20   2        0.85       13.35     16.20 o
  -4  20   2      603.25      527.02     22.88 o
  -3  20   2       65.73       66.24     13.51 o
  -2  20   2      660.00      654.58     49.52 o
  -1  20   2      545.10      634.07     37.25 o
   0  20   2      296.72      347.87     24.54 o
   1  20   2      692.45      792.21     44.19 o
   2  20   2      452.91      497.03     27.47 o
   3  20   2      254.39      286.81     27.54 o
   4  20   2       18.78       12.07     15.56 o
   5  20   2      692.21      645.20     28.00 o
   6  20   2        0.48       -3.89     17.75 o
   7  20   2      311.51      290.15     21.14 o
   8  20   2        1.33      -28.60     19.07 o
   9  20   2       84.53       50.15     26.67 o
  -8  21   2        0.94      -20.85     22.39 o
  -7  21   2        6.04      -23.04     22.76 o
  -6  21   2       10.96       -3.90     18.59 o
  -5  21   2        1.65        2.08     16.76 o
  -4  21   2      328.91      310.28     19.91 o
  -3  21   2      400.16      388.27     20.21 o
  -2  21   2        1.62        7.91     17.26 o
  -1  21   2      201.81      225.41     18.61 o
   0  21   2      210.59      189.30     18.06 o
   1  21   2      284.79      297.88     19.16 o
   2  21   2      304.83      341.84     22.50 o
   3  21   2       54.84       26.13     15.36 o
   4  21   2      244.21      246.84     21.94 o
   5  21   2        1.36        3.98     16.46 o
   6  21   2       31.82       48.16     19.17 o
   7  21   2        0.32        6.68     22.35 o
   8  21   2        0.58       -3.27     19.82 o
  -8  22   2      234.86      231.02     43.99 o
  -7  22   2        7.34        3.19     21.78 o
  -6  22   2      340.63      398.65     25.75 o
  -5  22   2        3.68        3.38     23.17 o
  -4  22   2      350.33      312.06     20.59 o
  -3  22   2      693.75      673.60     26.23 o
  -2  22   2      674.76      679.91     30.09 o
  -1  22   2      606.93      606.70     25.53 o
   0  22   2        9.61       27.66     16.01 o
   1  22   2      688.23      724.97     27.72 o
   2  22   2      315.88      344.14     26.51 o
   3  22   2      115.35      102.20     29.28 o
   4  22   2       48.02       38.47     15.65 o
   5  22   2      195.15      171.09     22.76 o
   6  22   2      142.48      171.33     23.83 o
   7  22   2      306.15      310.86     49.03 o
   8  22   2       43.53       13.22     27.19 o
  -7  23   2      104.66      109.83     23.64 o
  -6  23   2       12.54       20.93     20.88 o
  -5  23   2       48.44       66.20     19.58 o
  -4  23   2       79.52       77.63     17.53 o
  -3  23   2        7.91       23.84     15.61 o
  -2  23   2      292.80      293.72     25.54 o
  -1  23   2        1.43      -15.06     17.36 o
   0  23   2      311.02      312.15     31.12 o
   1  23   2        7.75        3.05     18.40 o
   2  23   2      280.97      280.40     24.45 o
   3  23   2        0.18        6.86     16.18 o
   4  23   2      117.72      133.00     25.07 o
   5  23   2        0.07       -9.02     17.90 o
   6  23   2       47.13       14.44     22.35 o
   7  23   2        6.19        9.14     22.10 o
  -6  24   2       51.88       25.44     21.80 o
  -5  24   2       28.36       17.98     19.89 o
  -4  24   2        5.31      -16.73     17.89 o
  -3  24   2        0.18        3.38     16.45 o
  -2  24   2       76.34      101.11     23.36 o
  -1  24   2       39.66       19.36     18.42 o
   0  24   2       19.80        9.06     18.33 o
   1  24   2        0.69      -30.17     27.31 o
   2  24   2      112.20      120.66     29.77 o
   3  24   2      161.47      201.98     19.87 o
   4  24   2        1.25       -9.12     17.75 o
   5  24   2      112.94       87.54     19.95 o
   6  24   2       15.76       26.98     22.76 o
  -5  25   2       24.35       47.29     21.26 o
  -4  25   2       46.57       56.59     19.49 o
  -3  25   2       69.51       88.59     18.60 o
  -2  25   2       61.62       33.17     23.37 o
  -1  25   2        2.96      -16.42     19.15 o
   0  25   2       47.91       19.07     19.20 o
   1  25   2        0.15       -5.95     24.54 o
   2  25   2       49.99       47.02     29.03 o
   3  25   2        0.11      -10.26     15.69 o
   4  25   2      174.27      224.01     24.84 o
   5  25   2        0.61        1.94     20.24 o
  -4  26   2      175.59      203.19     22.42 o
  -3  26   2      101.39       83.61     19.50 o
  -2  26   2      258.29      273.69     28.71 o
  -1  26   2       71.64       93.62     23.52 o
   0  26   2       10.92       28.41     26.63 o
   1  26   2      437.12      451.43     34.46 o
   2  26   2       63.90       81.48     31.28 o
   3  26   2      170.96      183.19     19.72 o
   4  26   2        1.18       13.43     32.80 o
  -3  27   2       11.47       -6.32     24.20 o
  -2  27   2       95.47       70.12     25.94 o
  -1  27   2       49.93       50.29     28.93 o
   0  27   2      132.92      104.59     29.09 o
   1  27   2       91.63      113.65     29.21 o
   2  27   2       87.60      142.28     33.90 o
   3  27   2       95.66      136.67     21.67 o
 -12   1   3       16.73        5.12     13.14 o
 -11   1   3       93.83      142.24     14.81 o
 -10   1   3      370.68      381.60     16.04 o
  -9   1   3      142.00      141.21      8.83 o
  -8   1   3     2130.11     2085.00     29.35 o
  -7   1   3      268.18      237.17      7.63 o
  -6   1   3     1675.42     1669.59     24.59 o
  -5   1   3     1055.92      909.11     14.52 o
  -4   1   3       42.52       35.81      4.02 o
  -3   1   3     3753.23     3728.18     44.46 o
  -2   1   3     6452.73     5818.82     63.91 o
  -1   1   3     1449.31     1466.28     16.76 o
   0   1   3    20890.25    20523.25    213.47 o
   1   1   3     1759.72     1504.07     16.38 o
   2   1   3     2111.97     2004.40     22.66 o
   3   1   3      199.66      224.02      4.67 o
   4   1   3      528.73      609.02      9.13 o
   5   1   3     2158.86     2298.47     27.89 o
   6   1   3       11.47        7.07      4.41 o
   7   1   3     1967.71     2126.54     31.29 o
   8   1   3     1787.64     1740.32     27.12 o
   9   1   3      463.67      516.54     17.89 o
  10   1   3      615.74      645.46     17.54 o
  11   1   3       11.54       19.09     11.86 o
  12   1   3        2.94      -16.08     17.69 o
 -12   2   3       29.55        9.67     13.38 o
 -11   2   3      208.20      192.80     13.79 o
 -10   2   3      313.09      325.61     13.74 o
  -9   2   3      177.90      176.46      9.85 o
  -8   2   3       28.61       59.90      8.72 o
  -7   2   3     1725.57     1611.14     22.44 o
  -6   2   3       59.17       72.19      6.25 o
  -5   2   3     1449.10     1222.22     18.17 o
  -4   2   3      115.89       85.73      4.45 o
  -3   2   3     1000.72      901.37     18.46 o
  -2   2   3     1072.46     1018.42     14.59 o
  -1   2   3      177.24      196.49      5.60 o
   0   2   3       47.21       74.86      3.38 o
   1   2   3     1766.99     1529.76     17.59 o
   2   2   3     6808.97     6755.91     75.94 o
   3   2   3     1161.48      928.19     12.42 o
   4   2   3     2564.36     2703.34     29.76 o
   5   2   3     3033.23     3030.71     32.62 o
   6   2   3       14.43        8.28      4.83 o
   7   2   3      645.58      657.84     11.97 o
   8   2   3       54.64       76.63      9.08 o
   9   2   3       82.24       89.38      9.27 o
  10   2   3      572.27      628.11     16.60 o
  11   2   3       25.52        9.66     15.25 o
  12   2   3      104.13      126.85     18.71 o
 -12   3   3       16.33       11.44     13.45 o
 -11   3   3       64.07       70.93     12.80 o
 -10   3   3       97.61       81.29     11.08 o
  -9   3   3      507.00      437.42     14.25 o
  -8   3   3      278.59      250.65      8.58 o
  -7   3   3      567.88      616.92     14.39 o
  -6   3   3     1332.30     1168.66     18.02 o
  -5   3   3       94.27       95.15      5.42 o
  -4   3   3     4548.35     4063.69     60.75 o
  -3   3   3      192.75      173.71      5.42 o
  -2   3   3     3662.92     3617.50     44.60 o
  -1   3   3     1056.70      895.38     12.47 o
   0   3   3      782.94      828.34     11.02 o
   1   3   3     2216.45     2469.31     30.69 o
   2   3   3     1124.14      995.14     15.31 o
   3   3   3     2612.19     2768.59     31.23 o
   4   3   3    11160.26    11801.34    132.10 o
   5   3   3       68.96       88.27      5.09 o
   6   3   3      475.87      474.19      9.20 o
   7   3   3      566.63      568.33     11.62 o
   8   3   3        1.32       -0.31      7.47 o
   9   3   3      370.97      429.35     13.08 o
  10   3   3       60.13       47.93     10.74 o
  11   3   3        1.21       -0.22     11.14 o
  12   3   3        6.18       -2.79     13.95 o
 -12   4   3        4.63       20.81     15.17 o
 -11   4   3        0.73       -1.00     11.72 o
 -10   4   3       93.70       97.60     11.25 o
  -9   4   3       91.40      107.65     10.18 o
  -8   4   3       36.23       59.07      7.72 o
  -7   4   3      135.06      165.05      8.51 o
  -6   4   3      521.90      522.80     13.95 o
  -5   4   3      994.87      881.42     15.08 o
  -4   4   3      140.54      121.56      7.46 o
  -3   4   3      515.43      475.39      7.72 o
  -2   4   3     1471.74     1409.53     32.62 o
  -1   4   3      709.35      615.13     10.03 o
   0   4   3      732.65      788.88     11.28 o
   1   4   3      356.02      335.53      6.47 o
   2   4   3     2024.84     1951.54     23.09 o
   3   4   3      772.01      695.92     13.08 o
   4   4   3      308.86      356.10      7.26 o
   5   4   3     1581.04     1586.29     20.26 o
   6   4   3        5.90        5.07      5.14 o
   7   4   3       69.88       83.09      6.97 o
   8   4   3      100.45       96.11      8.83 o
   9   4   3     1884.91     2039.48     32.03 o
  10   4   3      101.70      106.07     10.99 o
  11   4   3       43.56       56.87     11.53 o
  12   4   3       47.20       58.63     13.23 o
 -12   5   3       35.29       55.68     15.68 o
 -11   5   3      146.02      146.70     14.63 o
 -10   5   3      338.74      340.78     13.57 o
  -9   5   3      342.59      297.32     11.55 o
  -8   5   3     1524.76     1534.78     26.90 o
  -7   5   3     1342.04     1250.72     19.76 o
  -6   5   3     2200.95     2170.53     29.39 o
  -5   5   3        5.73        1.74      4.44 o
  -4   5   3     8376.65     8226.35    109.96 o
  -3   5   3        1.92        0.76      3.31 o
  -2   5   3    17275.68    17251.30    224.24 o
  -1   5   3     1181.65     1150.81     19.40 o
   0   5   3     4413.47     4147.65     49.21 o
   1   5   3     4628.41     4658.03     55.23 o
   2   5   3    10492.72    10315.46    125.35 o
   3   5   3      177.19      207.53      5.19 o
   4   5   3     1715.86     1659.89     25.40 o
   5   5   3      419.62      431.35      8.67 o
   6   5   3      559.61      534.73     10.50 o
   7   5   3     1497.56     1467.78     21.85 o
   8   5   3     1283.69     1217.97     20.57 o
   9   5   3      924.48     1034.98     20.29 o
  10   5   3      304.10      282.27     12.62 o
  11   5   3       54.28       62.81     11.49 o
  12   5   3        0.18       -5.85     14.56 o
 -12   6   3      106.81      111.64     16.01 o
 -11   6   3       29.80       29.03     13.19 o
 -10   6   3      252.23      194.11     13.27 o
  -9   6   3      397.45      399.39     12.97 o
  -8   6   3      442.79      401.94     14.27 o
  -7   6   3     2119.48     1939.91     34.63 o
  -6   6   3      972.48      872.16     15.09 o
  -5   6   3      828.15      813.82     15.63 o
  -4   6   3      517.10      618.02     12.21 o
  -3   6   3     3758.09     3587.36     52.47 o
  -2   6   3      227.13      266.38      7.94 o
  -1   6   3     8804.57     8212.04    103.10 o
   0   6   3     1703.36     1695.93     22.75 o
   1   6   3    17113.59    17301.87    210.74 o
   2   6   3     1020.71     1122.08     18.30 o
   3   6   3      774.10      586.65     10.12 o
   4   6   3     1261.80     1254.88     21.19 o
   5   6   3      203.51      247.56      6.91 o
   6   6   3     3019.58     3092.73     41.18 o
   7   6   3     1227.43     1192.31     20.86 o
   8   6   3      289.88      336.61     19.93 o
   9   6   3       96.04       88.28      8.95 o
  10   6   3      546.08      607.59     19.72 o
  11   6   3        3.85       -1.10     12.27 o
  12   6   3       81.72       76.78     15.87 o
 -12   7   3       94.21       82.91     15.74 o
 -11   7   3       42.62       33.01     12.94 o
 -10   7   3       30.21       23.14     10.99 o
  -9   7   3        2.09      -12.30      9.34 o
  -8   7   3       61.36       52.52      9.08 o
  -7   7   3      181.24      205.45      9.05 o
  -6   7   3      402.36      363.22      9.25 o
  -5   7   3       77.28       53.39      5.02 o
  -4   7   3     1563.35     1371.94     18.59 o
  -3   7   3      463.83      478.18     11.47 o
  -2   7   3      182.88      188.39      6.24 o
  -1   7   3      447.86      481.36      9.05 o
   0   7   3        9.79        6.44      4.33 o
   1   7   3     1399.10     1360.19     18.11 o
   2   7   3     2395.58     2389.13     30.79 o
   3   7   3     4470.92     4631.48     66.89 o
   4   7   3     1187.21     1236.93     32.52 o
   5   7   3      272.80      325.28     10.86 o
   6   7   3      436.04      430.13     11.03 o
   7   7   3       51.74       47.95      6.81 o
   8   7   3      121.19       98.22      8.38 o
   9   7   3      126.57       99.32      9.20 o
  10   7   3        0.20       -1.88     15.95 o
  11   7   3      309.23      315.92     18.66 o
  12   7   3       42.07       24.77     17.52 o
 -12   8   3        1.41        6.56     16.91 o
 -11   8   3        3.93       -0.60     15.09 o
 -10   8   3       71.15       73.13     13.15 o
  -9   8   3        3.83       -5.30     11.08 o
  -8   8   3        8.34       -7.04     10.35 o
  -7   8   3      139.51      137.07      9.95 o
  -6   8   3       22.61       33.88      7.59 o
  -5   8   3      264.68      271.03      8.24 o
  -4   8   3      437.14      480.36     12.49 o
  -3   8   3      102.63      101.10      5.88 o
  -2   8   3      614.66      702.00     14.84 o
  -1   8   3     2605.14     2654.66     37.86 o
   0   8   3     2310.75     2431.77     34.53 o
   1   8   3     3495.40     3731.76     51.04 o
   2   8   3      387.83      391.11      8.43 o
   3   8   3      529.61      555.48     14.53 o
   4   8   3     1373.90     1337.20     28.91 o
   5   8   3       21.58       13.31      4.74 o
   6   8   3      422.14      470.14     13.49 o
   7   8   3       77.34       82.83      8.36 o
   8   8   3       94.17      114.97     10.82 o
   9   8   3      375.78      394.51     19.13 o
  10   8   3      314.18      354.17     20.68 o
  11   8   3       74.19       82.84     17.68 o
  12   8   3       78.56       93.53     17.35 o
 -12   9   3      144.03      133.52     25.36 o
 -11   9   3      167.44      181.61     16.32 o
 -10   9   3       32.94       42.85     13.64 o
  -9   9   3       58.42       59.29     12.39 o
  -8   9   3       80.84       66.70     11.34 o
  -7   9   3      156.58      159.40     10.93 o
  -6   9   3     2172.58     2085.72     33.72 o
  -5   9   3        2.39        7.91      5.85 o
  -4   9   3     3196.38     2911.82     44.85 o
  -3   9   3      161.08      223.72      6.70 o
  -2   9   3     2253.68     2127.84     32.51 o
  -1   9   3      224.21      255.83      6.46 o
   0   9   3      985.90      993.99     18.57 o
   1   9   3       66.93       62.33      4.14 o
   2   9   3     5989.94     6326.00     92.35 o
   3   9   3      900.53      830.06     16.74 o
   4   9   3     3671.22     3736.22    124.03 o
   5   9   3      322.45      349.05     14.80 o
   6   9   3      514.81      523.25     18.87 o
   7   9   3       69.06       54.91      9.31 o
   8   9   3       10.81       -9.78      9.82 o
   9   9   3      263.12      292.34     13.73 o
  10   9   3       13.48        6.05     14.75 o
  11   9   3      405.58      449.05     20.03 o
  12   9   3       21.64       13.59     16.61 o
 -12  10   3       64.29       72.07     18.05 o
 -11  10   3       55.66       75.67     15.29 o
 -10  10   3      184.66      172.24     14.68 o
  -9  10   3      584.97      554.39     17.96 o
  -8  10   3      280.72      273.91     15.60 o
  -7  10   3     2061.42     1922.44     50.04 o
  -6  10   3      773.69      699.62     18.33 o
  -5  10   3     1005.61      894.12     17.89 o
  -4  10   3        8.29        3.80      5.83 o
  -3  10   3     1907.53     1850.65     31.80 o
  -2  10   3        0.17        1.11      4.97 o
  -1  10   3     4187.23     3800.72     62.35 o
   0  10   3       93.17      144.64      8.66 o
   1  10   3     4899.06     4808.12     79.64 o
   2  10   3     1687.64     1904.36     31.45 o
   3  10   3      484.03      429.54      9.24 o
   4  10   3        8.31       -0.12      5.39 o
   5  10   3       29.92       12.41      7.54 o
   6  10   3      456.85      465.55     14.82 o
   7  10   3      992.49      951.07     32.24 o
   8  10   3       26.16       16.19     10.32 o
   9  10   3      537.76      584.83     17.07 o
  10  10   3       17.92       26.60     13.16 o
  11  10   3       72.01       67.17     18.21 o
 -11  11   3       20.25        4.50     17.08 o
 -10  11   3       21.38       13.60     12.99 o
  -9  11   3        4.65       -7.37     11.68 o
  -8  11   3        7.12        1.38     10.30 o
  -7  11   3        1.23       -3.06     10.44 o
  -6  11   3       23.89       24.85     11.28 o
  -5  11   3       80.93       51.90      9.68 o
  -4  11   3       68.05       98.49      7.78 o
  -3  11   3       30.19       38.21      6.12 o
  -2  11   3      333.31      303.05     10.77 o
  -1  11   3        8.42        6.09      6.15 o
   0  11   3        1.14       -4.67      5.91 o
   1  11   3      174.42      197.50      8.46 o
   2  11   3       90.82      120.42      5.89 o
   3  11   3       97.18      109.38      7.37 o
   4  11   3        1.33      -10.03      6.68 o
   5  11   3       42.06       42.94      7.61 o
   6  11   3        1.54      -13.49      9.29 o
   7  11   3      205.31      217.85     15.50 o
   8  11   3       12.42       -1.62     10.20 o
   9  11   3        1.03       -1.27     11.23 o
  10  11   3        7.19        5.02     12.77 o
  11  11   3       11.97       -2.10     15.31 o
 -11  12   3       43.32       13.97     17.77 o
 -10  12   3       29.89       39.95     16.36 o
  -9  12   3      267.52      268.52     16.77 o
  -8  12   3      167.86      157.82     13.25 o
  -7  12   3      751.80      714.89     19.33 o
  -6  12   3      853.65      833.93     20.03 o
  -5  12   3      399.12      417.54     18.30 o
  -4  12   3      114.12      106.60      8.15 o
  -3  12   3       37.46       18.67      6.19 o
  -2  12   3       56.12       33.02      7.85 o
  -1  12   3      784.50      619.61     15.36 o
   0  12   3       54.76      102.55     10.73 o
   1  12   3     2547.31     2482.42     43.12 o
   2  12   3     1641.39     1902.04     42.96 o
   3  12   3       37.83       16.94      6.28 o
   4  12   3      434.17      461.87     19.15 o
   5  12   3       14.60        6.56      9.17 o
   6  12   3      334.32      392.38     28.43 o
   7  12   3      298.30      281.31     13.33 o
   8  12   3      171.06      129.42     11.06 o
   9  12   3      195.06      189.18     13.04 o
  10  12   3        5.38       -2.04     12.62 o
  11  12   3        1.01       26.70     17.71 o
 -11  13   3       53.20       40.90     20.03 o
 -10  13   3      203.95      172.20     30.30 o
  -9  13   3      116.81      136.05     16.99 o
  -8  13   3      330.92      376.41     20.43 o
  -7  13   3      148.75      138.52     12.60 o
  -6  13   3     1066.33      994.62     28.23 o
  -5  13   3       31.99       25.43     10.63 o
  -4  13   3     2283.61     2190.91     42.77 o
  -3  13   3       20.18       19.15      7.69 o
  -2  13   3     2857.71     2801.07     69.56 o
  -1  13   3      224.31      235.19      9.47 o
   0  13   3     1300.38     1270.38     24.55 o
   1  13   3     1124.94     1073.17     21.99 o
   2  13   3     3607.90     3865.21     98.58 o
   3  13   3     1663.06     1662.44     52.49 o
   4  13   3     2884.66     3014.67    122.04 o
   5  13   3       20.12       27.87      9.68 o
   6  13   3      537.19      552.73     28.43 o
   7  13   3      126.23      141.50     13.86 o
   8  13   3        4.64       -3.40     12.28 o
   9  13   3      496.27      515.83     19.66 o
  10  13   3       42.96       31.97     18.16 o
  11  13   3      253.17      293.54     24.57 o
 -11  14   3       30.79       28.11     20.26 o
 -10  14   3      187.71      187.48     19.96 o
  -9  14   3       20.58       28.70     16.56 o
  -8  14   3        0.77        8.53     13.14 o
  -7  14   3      312.23      313.06     18.08 o
  -6  14   3        0.48        8.63     12.66 o
  -5  14   3     1638.33     1562.77     37.19 o
  -4  14   3       15.43        1.27      9.35 o
  -3  14   3     1654.81     1590.51     31.04 o
  -2  14   3       21.40        2.89     10.81 o
  -1  14   3     1847.13     1880.41     39.87 o
   0  14   3        7.50       -9.41      8.59 o
   1  14   3      797.25      852.85     19.21 o
   2  14   3       72.55       68.85      9.95 o
   3  14   3      611.52      673.25     22.44 o
   4  14   3      194.61      239.08     20.51 o
   5  14   3      197.95      204.37     14.03 o
   6  14   3      127.52      146.76     13.73 o
   7  14   3       42.56       36.10     14.07 o
   8  14   3      150.04      137.51     20.39 o
   9  14   3        4.49      -22.66     15.11 o
  10  14   3      280.89      278.14     24.01 o
  11  14   3        7.59       33.12     18.97 o
 -10  15   3        4.97        5.02     19.03 o
  -9  15   3       17.04       12.70     15.71 o
  -8  15   3       59.90       53.29     17.15 o
  -7  15   3        6.02       38.56     14.79 o
  -6  15   3      106.22      109.45     14.32 o
  -5  15   3       25.36        9.25     11.62 o
  -4  15   3      302.64      351.61     14.24 o
  -3  15   3       54.96       63.92      7.90 o
  -2  15   3      306.19      288.68     13.24 o
  -1  15   3      705.24      739.37     20.09 o
   0  15   3     1355.20     1358.12     28.78 o
   1  15   3     1837.61     1863.94     37.74 o
   2  15   3      184.62      183.45     11.96 o
   3  15   3     1365.12     1318.96     47.84 o
   4  15   3      483.29      465.57     21.99 o
   5  15   3        5.46      -16.89     11.26 o
   6  15   3      285.37      268.20     20.78 o
   7  15   3       41.85       21.98     14.15 o
   8  15   3      190.80      200.65     19.59 o
   9  15   3      126.38      104.88     19.64 o
  10  15   3        3.45       -1.50     17.37 o
 -10  16   3      112.84      152.46     20.64 o
  -9  16   3       38.09       56.57     16.47 o
  -8  16   3       92.72      132.48     18.48 o
  -7  16   3      336.94      399.31     20.24 o
  -6  16   3      484.40      511.77     29.09 o
  -5  16   3      265.17      283.04     18.37 o
  -4  16   3        9.45       -3.20     10.01 o
  -3  16   3      893.71      873.55     20.23 o
  -2  16   3      165.28      146.66     17.84 o
  -1  16   3      931.45      899.31     28.10 o
   0  16   3      110.59      101.00     14.12 o
   1  16   3     1748.39     1873.99     38.11 o
   2  16   3      225.18      237.77     14.41 o
   3  16   3      173.82      168.05      9.39 o
   4  16   3      144.53      145.39     12.05 o
   5  16   3      125.25      127.76     14.81 o
   6  16   3      625.90      692.15     44.18 o
   7  16   3      720.74      685.11     38.44 o
   8  16   3       51.20       67.27     17.71 o
   9  16   3       35.47       43.44     19.21 o
  10  16   3       94.77      101.21     19.60 o
 -10  17   3      108.05      108.13     19.98 o
  -9  17   3      107.89       98.39     26.39 o
  -8  17   3      718.62      712.20     27.56 o
  -7  17   3      657.15      650.48     28.11 o
  -6  17   3      838.36      799.87     26.19 o
  -5  17   3      714.83      730.59     23.70 o
  -4  17   3      266.69      283.31     13.93 o
  -3  17   3       71.92       82.53      9.90 o
  -2  17   3     1250.01     1219.15     35.64 o
  -1  17   3      116.15       83.53     17.36 o
   0  17   3     2291.56     2183.31     49.17 o
   1  17   3      317.30      277.70     16.02 o
   2  17   3     1163.08     1182.48     50.37 o
   3  17   3       31.11       32.70      8.17 o
   4  17   3      101.73      118.32     16.97 o
   5  17   3     1279.54     1317.42     72.60 o
   6  17   3      701.49      655.98     48.71 o
   7  17   3      266.95      288.34     19.20 o
   8  17   3      244.65      299.37     21.11 o
   9  17   3       29.49       64.04     27.31 o
  10  17   3        6.12       26.25     22.48 o
  -9  18   3        2.72       -5.16     22.96 o
  -8  18   3       15.33       31.93     18.32 o
  -7  18   3       74.10       86.86     17.19 o
  -6  18   3      121.51      131.69     15.74 o
  -5  18   3      129.42      113.41     14.22 o
  -4  18   3       43.28       27.88     13.46 o
  -3  18   3      262.58      263.80     17.07 o
  -2  18   3      316.37      286.85     18.97 o
  -1  18   3       14.70        7.10     14.49 o
   0  18   3       25.48        2.82     15.27 o
   1  18   3      309.15      359.56     19.77 o
   2  18   3      686.77      740.80     24.61 o
   3  18   3      817.01      861.23     35.37 o
   4  18   3       28.17        8.45     11.46 o
   5  18   3      216.39      281.85     15.87 o
   6  18   3       46.02       35.61     15.01 o
   7  18   3       44.89       39.40     28.27 o
   8  18   3       13.06        5.53     18.98 o
   9  18   3        0.37        8.47     20.97 o
  -9  19   3        0.48      -17.61     20.55 o
  -8  19   3       15.06       -9.55     18.47 o
  -7  19   3       37.71       49.43     17.29 o
  -6  19   3       15.72       13.80     15.21 o
  -5  19   3      145.22      134.02     17.71 o
  -4  19   3      104.26       97.86     17.99 o
  -3  19   3        1.86        6.76     12.19 o
  -2  19   3      290.71      251.96     19.10 o
  -1  19   3       82.75       78.05     16.18 o
   0  19   3        2.20      -24.07     16.05 o
   1  19   3       58.82       23.01     18.09 o
   2  19   3      320.59      292.94     25.04 o
   3  19   3      139.14      161.85     15.34 o
   4  19   3      393.60      385.58     18.36 o
   5  19   3        1.82      -18.19     19.60 o
   6  19   3       26.06        3.66     15.90 o
   7  19   3       24.69       10.40     17.00 o
   8  19   3        0.14        2.44     19.07 o
   9  19   3       11.58       15.25     21.47 o
  -8  20   3       18.48       28.80     31.08 o
  -7  20   3       47.91       68.38     18.10 o
  -6  20   3        1.90       25.31     19.35 o
  -5  20   3       76.41      116.62     23.17 o
  -4  20   3       20.32       56.60     16.10 o
  -3  20   3      542.92      537.10     21.61 o
  -2  20   3      735.84      754.62     30.97 o
  -1  20   3      191.06      229.07     19.05 o
   0  20   3        0.62      -13.91     14.88 o
   1  20   3        8.41      -14.39     18.63 o
   2  20   3      653.18      691.37     44.29 o
   3  20   3      245.87      295.28     21.43 o
   4  20   3       32.75       43.86     18.59 o
   5  20   3      106.30      142.61     17.97 o
   6  20   3        8.19       14.11     15.72 o
   7  20   3        0.81        1.55     19.48 o
   8  20   3       59.38       30.90     20.28 o
  -8  21   3      191.51      165.51     36.51 o
  -7  21   3       20.73       -4.97     21.09 o
  -6  21   3      138.07      128.20     24.30 o
  -5  21   3      101.71       74.09     31.27 o
  -4  21   3      157.46      186.60     21.12 o
  -3  21   3      284.64      280.16     22.28 o
  -2  21   3      282.96      327.66     23.70 o
  -1  21   3       58.14       25.23     18.43 o
   0  21   3      381.51      408.21     20.88 o
   1  21   3      130.53       86.41     22.25 o
   2  21   3      484.03      543.71     35.48 o
   3  21   3       69.25       60.21     23.72 o
   4  21   3        3.50        4.06     14.65 o
   5  21   3      141.14      165.13     26.18 o
   6  21   3       18.40       32.51     19.60 o
   7  21   3       56.94       24.70     20.65 o
   8  21   3       44.24       69.53     21.01 o
  -7  22   3       57.47       53.54     22.56 o
  -6  22   3        6.02      -25.51     19.86 o
  -5  22   3        5.28       -8.23     17.72 o
  -4  22   3        4.23        8.72     16.48 o
  -3  22   3       56.97       37.37     14.23 o
  -2  22   3        4.34        0.56     19.90 o
  -1  22   3       42.43        6.87     19.49 o
   0  22   3        2.97       -0.48     17.58 o
   1  22   3       25.27       -1.63     20.32 o
   2  22   3       10.32       -2.87     21.01 o
   3  22   3        0.58      -29.95     26.82 o
   4  22   3        0.25       16.31     15.97 o
   5  22   3       14.58       19.32     18.33 o
   6  22   3        2.08        2.05     19.76 o
   7  22   3       34.33       27.66     22.95 o
  -7  23   3       23.87       45.57     23.37 o
  -6  23   3        5.19      -17.38     20.53 o
  -5  23   3        0.68      -20.84     18.23 o
  -4  23   3       16.12       43.37     17.31 o
  -3  23   3       69.77       66.79     17.02 o
  -2  23   3      149.27      181.99     22.94 o
  -1  23   3       29.19       15.29     19.71 o
   0  23   3      200.78      161.47     20.52 o
   1  23   3       80.18       58.18     18.79 o
   2  23   3       55.99       69.96     25.26 o
   3  23   3        4.91      -24.44     25.12 o
   4  23   3        1.42        0.58     24.14 o
   5  23   3       32.35       31.60     23.86 o
   6  23   3        0.83      -30.50     20.33 o
  -6  24   3       20.86        2.83     21.39 o
  -5  24   3       93.52       92.47     20.75 o
  -4  24   3        1.02       10.10     17.88 o
  -3  24   3      124.94      143.51     19.89 o
  -2  24   3        0.61      -31.29     20.86 o
  -1  24   3      221.45      236.43     22.79 o
   0  24   3        1.16        9.23     20.32 o
   1  24   3      160.11      131.55     21.11 o
   2  24   3      154.57      168.39     28.21 o
   3  24   3      172.42      166.13     33.88 o
   4  24   3       85.42       58.75     18.76 o
   5  24   3      104.73      104.01     21.86 o
   6  24   3       27.92       43.65     23.40 o
  -5  25   3        2.36       21.35     20.66 o
  -4  25   3      127.15      133.17     20.15 o
  -3  25   3        3.94        6.87     16.61 o
  -2  25   3      113.85      112.60     24.09 o
  -1  25   3        0.27      -33.90     29.71 o
   0  25   3       83.27      124.22     21.99 o
   1  25   3       26.94        0.27     20.43 o
   2  25   3       43.45       28.32     30.30 o
   3  25   3       46.03       -6.84     31.43 o
   4  25   3       60.24       66.45     19.83 o
   5  25   3        7.37       11.74     21.10 o
  -4  26   3       42.59       54.64     20.10 o
  -3  26   3        1.65       20.34     17.45 o
  -2  26   3       80.14      104.34     34.02 o
  -1  26   3        2.67       16.19     22.47 o
   0  26   3        0.09      -13.84     21.50 o
   1  26   3        4.01        5.19     28.40 o
   2  26   3        1.38      -31.66     30.93 o
   3  26   3       29.90        9.41     32.44 o
   4  26   3        2.45       -9.81     19.05 o
  -2  27   3      107.77       87.86     25.94 o
  -1  27   3        1.82       -7.00     22.70 o
   0  27   3       44.47       63.04     30.29 o
   1  27   3       37.89       57.76     30.36 o
   2  27   3       70.11       86.13     30.66 o
 -12   0   4       26.48       27.50     21.80 o
 -11   0   4       75.01      105.23     20.87 o
 -10   0   4       29.20       -4.08     14.10 o
  -9   0   4     1037.47     1061.06     26.87 o
  -8   0   4      409.20      337.78     16.62 o
  -7   0   4     3057.56     2955.91     79.87 o
  -6   0   4     3211.60     3042.75     56.66 o
  -5   0   4     2774.43     2583.69     48.29 o
  -4   0   4      909.86     1074.32     42.30 o
  -3   0   4      357.56      334.68      9.80 o
  -2   0   4     3784.50     3848.60     60.85 o
  -1   0   4     5117.44     4564.32     68.41 o
   0   0   4      165.27      144.04      8.36 o
   1   0   4     9848.56     9017.24    127.26 o
   2   0   4     2300.04     2126.68     31.74 o
   3   0   4     8481.26     8341.53    118.25 o
   4   0   4     2762.12     2780.44     43.59 o
   5   0   4      136.41      128.03      8.96 o
   6   0   4     2711.27     2610.92     44.10 o
   7   0   4       99.34       87.86     10.18 o
   8   0   4     1087.42     1088.32     36.58 o
   9   0   4        1.28       16.77      9.99 o
  10   0   4      241.67      309.12     30.89 o
  11   0   4       13.09       32.08     18.86 o
  12   0   4        5.12       -3.40     20.33 o
 -12   1   4       66.32       78.25     16.03 o
 -11   1   4       18.04       16.18     12.42 o
 -10   1   4      106.94      119.86     13.53 o
  -9   1   4       26.87       61.70     11.30 o
  -8   1   4      228.48      239.73      9.41 o
  -7   1   4      209.78      322.71     18.96 o
  -6   1   4     2848.63     2856.51     39.41 o
  -5   1   4      870.58      900.72     28.96 o
  -4   1   4     5943.75     5537.78     64.73 o
  -3   1   4      249.26      279.38      6.25 o
  -2   1   4     2829.71     2505.42     28.57 o
  -1   1   4      802.17      761.75     16.57 o
   0   1   4     3167.58     2914.64     31.46 o
   1   1   4     2166.47     1969.93     22.13 o
   2   1   4      783.44      726.46      9.70 o
   3   1   4     1568.86     1365.91     16.24 o
   4   1   4      657.79      609.23      9.19 o
   5   1   4     1905.28     1974.64     23.05 o
   6   1   4      288.72      274.69      7.69 o
   7   1   4      425.87      446.14     10.73 o
   8   1   4       41.15       36.05      7.23 o
   9   1   4      138.43      141.22     10.28 o
  10   1   4        5.98        2.91     10.67 o
  11   1   4      176.39      207.40     15.40 o
  12   1   4       16.95       34.58     18.14 o
 -12   2   4        3.75       25.06     18.26 o
 -11   2   4        0.41        3.33     12.38 o
 -10   2   4        0.33        7.23     10.62 o
  -9   2   4       69.92       65.20     10.04 o
  -8   2   4      150.86      127.98      8.36 o
  -7   2   4      909.64      859.55     15.69 o
  -6   2   4     1089.91     1182.53     19.86 o
  -5   2   4      191.74      185.95      6.97 o
  -4   2   4      785.01      922.69     36.89 o
  -3   2   4      370.66      407.36     10.99 o
  -2   2   4      341.39      358.55      7.19 o
  -1   2   4     5365.29     4847.91     56.64 o
   0   2   4      182.88      165.98      4.16 o
   1   2   4     4470.72     4518.82     48.21 o
   2   2   4      687.49      646.88      9.36 o
   3   2   4      858.95      946.29     13.12 o
   4   2   4      267.85      263.79      6.66 o
   5   2   4       77.74       50.92      8.08 o
   6   2   4      294.61      325.17     10.21 o
   7   2   4       30.62       25.86      7.04 o
   8   2   4       40.99       32.17      8.30 o
   9   2   4        1.51      -14.44      9.63 o
  10   2   4       76.86       91.43     15.01 o
  11   2   4      200.00      258.57     16.52 o
  12   2   4        7.28       21.84     16.33 o
 -12   3   4      231.54      268.61     16.61 o
 -11   3   4       55.08       67.08     13.27 o
 -10   3   4      294.42      284.65     13.08 o
  -9   3   4      115.40      134.53     10.55 o
  -8   3   4       69.54       68.61      8.83 o
  -7   3   4      506.82      583.04     14.41 o
  -6   3   4     3114.24     2795.84     40.86 o
  -5   3   4      914.75      961.53     15.52 o
  -4   3   4     7433.72     7094.26     87.84 o
  -3   3   4     2647.75     2686.02     31.94 o
  -2   3   4      972.04      858.64     19.50 o
  -1   3   4      523.69      597.03     15.64 o
   0   3   4       31.03       23.25      3.40 o
   1   3   4     1200.46     1148.40     14.75 o
   2   3   4      216.71      254.45      5.75 o
   3   3   4     8336.45     7831.58     82.93 o
   4   3   4        3.37        7.93      4.30 o
   5   3   4     2930.57     3045.72     36.07 o
   6   3   4        6.00       -2.76      6.35 o
   7   3   4      420.59      454.31     11.54 o
   8   3   4       26.13       26.18      8.49 o
   9   3   4       27.68       15.11      9.88 o
  10   3   4      130.74      176.97     12.25 o
  11   3   4      276.91      285.93     14.06 o
  12   3   4       18.17       16.09     21.41 o
 -12   4   4        0.40       17.19     15.35 o
 -11   4   4      170.88      193.38     16.22 o
 -10   4   4       42.45       37.82      9.78 o
  -9   4   4      688.79      645.78     22.66 o
  -8   4   4        1.95       35.36     12.82 o
  -7   4   4     1096.52     1085.49     20.59 o
  -6   4   4        2.09       55.66      7.37 o
  -5   4   4      827.93      799.73     14.81 o
  -4   4   4     2290.64     2511.56     45.30 o
  -3   4   4     3173.54     2886.33     41.26 o
  -2   4   4     3311.85     3391.20     44.91 o
  -1   4   4    10491.33     9771.22    117.24 o
   0   4   4      344.89      390.64      7.17 o
   1   4   4      444.91      543.98      8.60 o
   2   4   4     6935.31     6660.09     75.46 o
   3   4   4     1333.64     1192.88     15.84 o
   4   4   4     1896.61     1816.74     22.83 o
   5   4   4       17.12       24.41      5.01 o
   6   4   4     1255.44     1137.70     16.94 o
   7   4   4      194.61      216.48      8.75 o
   8   4   4      520.83      512.67     12.96 o
   9   4   4       82.15       85.88     10.40 o
  10   4   4      502.72      494.70     15.40 o
  11   4   4        4.07       -5.26     11.47 o
  12   4   4       67.54       63.27     13.85 o
 -12   5   4        4.18        0.40     15.16 o
 -11   5   4       12.84        7.71     13.41 o
 -10   5   4      181.75      140.74     12.16 o
  -9   5   4       32.23       38.22      9.78 o
  -8   5   4     1096.68     1017.50     19.63 o
  -7   5   4      203.60      190.86      9.01 o
  -6   5   4      772.37      735.50     15.28 o
  -5   5   4     1971.60     1913.97     27.85 o
  -4   5   4       71.38       91.02      7.42 o
  -3   5   4       23.63       27.81      5.53 o
  -2   5   4     1045.36      982.85     14.36 o
  -1   5   4     3264.17     3140.35     42.21 o
   0   5   4     5746.57     5593.77     68.93 o
   1   5   4        5.83       -7.26      4.84 o
   2   5   4      459.54      532.28     10.35 o
   3   5   4      246.89      284.97      9.68 o
   4   5   4      211.74      220.43      6.64 o
   5   5   4     1318.25     1265.43     18.93 o
   6   5   4       28.18       28.42      6.55 o
   7   5   4      787.51      791.35     14.99 o
   8   5   4       23.51       24.01      8.37 o
   9   5   4      140.90      154.79     10.98 o
  10   5   4        1.94        0.53     10.94 o
  11   5   4        0.80      -12.77     15.91 o
  12   5   4        6.62       -6.92     18.34 o
 -12   6   4        0.11       10.07     15.15 o
 -11   6   4        0.34       13.21     13.17 o
 -10   6   4        6.20       30.88     12.03 o
  -9   6   4      121.24      104.27     10.24 o
  -8   6   4      206.38      189.03     10.35 o
  -7   6   4       52.90       86.36      9.04 o
  -6   6   4      244.54      230.31     10.18 o
  -5   6   4      133.31      135.29      7.95 o
  -4   6   4       56.03       80.05      8.16 o
  -3   6   4      142.09      179.28      5.55 o
  -2   6   4      374.94      407.04      9.19 o
  -1   6   4     3185.10     2878.84     40.91 o
   0   6   4      441.83      491.79      9.18 o
   1   6   4     2365.67     2211.16     28.71 o
   2   6   4     2881.11     2835.62     36.22 o
   3   6   4     4192.01     4041.91     46.84 o
   4   6   4        3.56       -4.12      4.67 o
   5   6   4      100.25      106.82      6.65 o
   6   6   4      168.50      159.81      7.99 o
   7   6   4       11.02        6.17      7.74 o
   8   6   4      949.56      922.31     19.78 o
   9   6   4       91.99      120.43     15.11 o
  10   6   4       17.37       13.69     11.49 o
  11   6   4        7.08       -6.20     14.78 o
  12   6   4        2.03        0.32     15.73 o
 -12   7   4      137.09       92.21     17.94 o
 -11   7   4        0.29       18.09     15.62 o
 -10   7   4      532.76      552.95     21.24 o
  -9   7   4        1.17        5.66     11.86 o
  -8   7   4      424.43      448.16     14.18 o
  -7   7   4      431.03      422.35     13.49 o
  -6   7   4     2775.61     2588.64     44.54 o
  -5   7   4       71.94       91.04      8.75 o
  -4   7   4     2406.37     2232.79     30.31 o
  -3   7   4      311.68      358.75      9.07 o
  -2   7   4      400.80      351.91      9.32 o
  -1   7   4     5132.03     5106.23     68.47 o
   0   7   4     3159.16     3036.39     36.93 o
   1   7   4     3010.77     2771.81     35.66 o
   2   7   4     2931.61     2834.63     34.94 o
   3   7   4      961.70      795.55     13.21 o
   4   7   4      410.20      416.85      9.06 o
   5   7   4      474.93      450.08     12.20 o
   6   7   4        3.94       -0.92      6.80 o
   7   7   4      314.28      338.20     20.63 o
   8   7   4      576.18      548.26     15.22 o
   9   7   4       24.66       16.98     10.49 o
  10   7   4       13.91       28.08     14.41 o
  11   7   4       20.64       26.84     15.94 o
 -12   8   4       16.82       -9.95     17.13 o
 -11   8   4      134.31      139.41     20.23 o
 -10   8   4      207.32      217.32     15.73 o
  -9   8   4       60.35       31.98     12.54 o
  -8   8   4       15.33        8.88     10.90 o
  -7   8   4      309.95      304.15     11.51 o
  -6   8   4      934.96      915.94     20.93 o
  -5   8   4     2886.56     2616.28     38.59 o
  -4   8   4      976.23     1016.46     16.47 o
  -3   8   4     3322.76     3057.66     45.25 o
  -2   8   4     2655.18     2501.38     33.02 o
  -1   8   4      537.64      567.54     14.37 o
   0   8   4     1423.68     1364.15     18.88 o
   1   8   4     1027.56     1106.78     15.38 o
   2   8   4     8999.61     8738.49    107.69 o
   3   8   4     1165.51     1075.89     15.66 o
   4   8   4     1091.49     1043.48     21.79 o
   5   8   4      174.15      167.89      7.34 o
   6   8   4     1038.08     1001.12     25.55 o
   7   8   4       58.36       63.70      8.03 o
   8   8   4       18.23       10.89      8.87 o
   9   8   4      555.87      545.30     20.47 o
  10   8   4       37.73       48.72     14.86 o
  11   8   4       24.57       10.73     16.74 o
 -11   9   4        6.42       18.71     16.97 o
 -10   9   4        5.74       -0.43     13.94 o
  -9   9   4        0.31      -12.76     12.45 o
  -8   9   4       62.05       40.40     11.42 o
  -7   9   4      118.75      120.99     10.98 o
  -6   9   4      236.40      254.29     11.36 o
  -5   9   4       34.61       28.62      7.47 o
  -4   9   4       64.30       61.24      6.13 o
  -3   9   4     1485.75     1494.25     25.94 o
  -2   9   4     1033.71     1065.64     22.14 o
  -1   9   4     1824.65     1943.63     29.05 o
   0   9   4      734.54      700.96     13.19 o
   1   9   4      526.21      590.37     11.68 o
   2   9   4     1522.95     1491.79     20.99 o
   3   9   4      539.28      575.56     11.26 o
   4   9   4     1071.35     1059.31     23.80 o
   5   9   4     1010.05      939.97     20.00 o
   6   9   4      291.90      314.48     10.02 o
   7   9   4     1408.76     1364.77     37.31 o
   8   9   4       90.54       87.23     11.42 o
   9   9   4      278.67      289.74     14.91 o
  10   9   4        2.36      -20.92     13.95 o
  11   9   4        0.75      -16.17     16.50 o
 -11  10   4       33.67       17.99     16.70 o
 -10  10   4       33.43       24.12     14.31 o
  -9  10   4       54.57       20.52     12.90 o
  -8  10   4      136.97      127.00     12.41 o
  -7  10   4       49.75       44.53     10.61 o
  -6  10   4        8.23        0.14      8.70 o
  -5  10   4      600.92      583.46     14.12 o
  -4  10   4      146.87      164.79      8.97 o
  -3  10   4      835.44      804.62     14.58 o
  -2  10   4      107.57       89.66      5.99 o
  -1  10   4       67.49       61.88      5.24 o
   0  10   4       28.91       38.64      5.71 o
   1  10   4       12.72        1.86      4.90 o
   2  10   4      621.30      563.11     11.58 o
   3  10   4      801.06      770.49     21.67 o
   4  10   4      348.67      365.20     14.50 o
   5  10   4       24.41        0.76      8.59 o
   6  10   4      548.77      520.42     14.12 o
   7  10   4       36.97       31.95      9.91 o
   8  10   4        3.01       -6.76     11.91 o
   9  10   4      169.12      177.37     18.20 o
  10  10   4       37.36        5.46     14.15 o
  11  10   4       21.43       30.52     16.22 o
 -11  11   4        6.11       14.89     16.47 o
 -10  11   4      229.12      224.66     16.16 o
  -9  11   4        9.98       15.08     12.87 o
  -8  11   4      587.70      590.21     18.24 o
  -7  11   4        0.83      -15.13     10.09 o
  -6  11   4     1062.88     1060.24     21.97 o
  -5  11   4       20.67       23.72      8.83 o
  -4  11   4     1083.31     1067.96     21.49 o
  -3  11   4     1011.45     1008.69     17.14 o
  -2  11   4     1924.34     1824.08     27.12 o
  -1  11   4     5848.96     6086.31     87.49 o
   0  11   4     5441.18     5294.15     77.20 o
   1  11   4      743.86      680.73     13.39 o
   2  11   4     3609.12     3571.66     56.88 o
   3  11   4      153.61      166.67      7.84 o
   4  11   4       35.24       32.34      8.05 o
   5  11   4     2940.13     2707.79     81.42 o
   6  11   4       51.90       35.30     10.16 o
   7  11   4     3105.01     3097.57     98.65 o
   8  11   4       22.53        5.08     10.93 o
   9  11   4      363.88      415.01     18.81 o
  10  11   4        9.17       14.73     13.80 o
  11  11   4       16.61       13.21     20.99 o
 -11  12   4       27.03       -3.20     17.80 o
 -10  12   4        2.02       -5.89     16.29 o
  -9  12   4      172.52      198.48     16.50 o
  -8  12   4       49.48       46.51     13.39 o
  -7  12   4      140.01      124.31     11.98 o
  -6  12   4       62.61       13.26     11.87 o
  -5  12   4      836.36      816.01     20.92 o
  -4  12   4      353.40      378.07     13.18 o
  -3  12   4     1574.27     1565.37     27.63 o
  -2  12   4      208.38      230.91      9.00 o
  -1  12   4      413.76      416.59     11.34 o
   0  12   4      753.92      748.92     14.16 o
   1  12   4      110.12      105.65      7.82 o
   2  12   4     1875.37     1840.95     28.92 o
   3  12   4       62.70       56.70      7.72 o
   4  12   4      974.60      961.77     27.99 o
   5  12   4       61.95       72.26      9.85 o
   6  12   4      651.60      656.08     35.48 o
   7  12   4        9.74       17.39     11.14 o
   8  12   4        3.15        0.64     10.88 o
   9  12   4       87.51       79.16     16.03 o
  10  12   4        9.07        8.84     13.62 o
  11  12   4        5.00       11.67     16.18 o
 -11  13   4        1.54       -2.52     18.30 o
 -10  13   4        2.64        5.44     16.57 o
  -9  13   4        0.06       -6.87     15.00 o
  -8  13   4       24.00       17.89     13.56 o
  -7  13   4        0.36        2.20     13.98 o
  -6  13   4      197.86      191.25     14.23 o
  -5  13   4       21.49       17.10     10.49 o
  -4  13   4        0.88       -6.49      9.07 o
  -3  13   4       29.28       35.10      7.67 o
  -2  13   4        9.63      -10.22      6.81 o
  -1  13   4      799.76      824.85     16.61 o
   0  13   4      145.69      127.28      7.51 o
   1  13   4        0.17        0.02      5.76 o
   2  13   4       25.33       32.72      6.94 o
   3  13   4        7.42        6.45      7.75 o
   4  13   4       54.47       50.40     10.21 o
   5  13   4      520.16      485.01     18.01 o
   6  13   4      187.72      150.44     17.26 o
   7  13   4      983.57      917.07     35.49 o
   8  13   4        3.17       -3.58     12.00 o
   9  13   4       51.45       65.42     12.70 o
  10  13   4        3.68       -5.41     13.22 o
 -10  14   4       11.57       41.98     18.89 o
  -9  14   4      130.02      178.02     18.60 o
  -8  14   4       29.57       42.62     14.27 o
  -7  14   4       53.22       93.91     16.00 o
  -6  14   4      398.87      369.69     18.20 o
  -5  14   4      389.40      429.52     16.89 o
  -4  14   4      577.91      584.57     18.71 o
  -3  14   4     1608.80     1536.73     31.96 o
  -2  14   4      101.04      105.95      8.13 o
  -1  14   4       77.26       90.77      8.13 o
   0  14   4       72.78       70.01      8.30 o
   1  14   4     1726.23     1737.30     30.87 o
   2  14   4     4510.67     4339.24     81.42 o
   3  14   4      108.05       85.89     10.58 o
   4  14   4      306.26      247.28     12.76 o
   5  14   4        4.65       -7.46     11.22 o
   6  14   4       15.67        1.75     12.23 o
   7  14   4      108.33       76.08     14.68 o
   8  14   4        6.74       18.57     17.03 o
   9  14   4      147.28      161.60     19.23 o
  10  14   4       49.91       58.50     17.20 o
 -10  15   4      182.54      220.29     21.26 o
  -9  15   4       40.17       48.51     19.84 o
  -8  15   4      159.98      190.18     19.28 o
  -7  15   4       20.19       -4.22     15.15 o
  -6  15   4     1123.55     1169.22     32.64 o
  -5  15   4       12.50        6.28     12.81 o
  -4  15   4      970.16      942.87     25.06 o
  -3  15   4      152.99      119.15     10.86 o
  -2  15   4      588.59      601.95     16.94 o
  -1  15   4     1317.58     1245.59     34.49 o
   0  15   4      798.23      807.13     21.56 o
   1  15   4     2107.04     2068.73     41.74 o
   2  15   4     1455.50     1592.03     33.13 o
   3  15   4      703.26      672.26     26.62 o
   4  15   4      518.13      618.78     21.84 o
   5  15   4      795.88      800.90     34.12 o
   6  15   4        2.11        2.09     13.64 o
   7  15   4      710.04      707.23     46.38 o
   8  15   4        0.04        7.55     17.72 o
   9  15   4       29.53       57.33     20.04 o
  10  15   4       16.95       36.88     18.37 o
 -10  16   4       44.82       49.10     21.23 o
  -9  16   4       32.01       48.37     21.84 o
  -8  16   4       71.29       77.77     18.57 o
  -7  16   4       86.22       97.76     17.16 o
  -6  16   4      134.06      153.91     16.08 o
  -5  16   4      339.64      326.41     16.28 o
  -4  16   4       56.16       84.41     17.88 o
  -3  16   4       22.91        6.48     13.88 o
  -2  16   4      884.87      878.21     19.88 o
  -1  16   4      377.43      379.51     17.49 o
   0  16   4     1212.77     1134.68     29.22 o
   1  16   4     2164.50     2220.92     44.74 o
   2  16   4       26.23       31.09      9.11 o
   3  16   4       41.64       58.06     12.85 o
   4  16   4      136.78      152.87     13.19 o
   5  16   4      629.98      578.70     35.28 o
   6  16   4      685.70      697.15     35.44 o
   7  16   4       38.14        7.20     16.19 o
   8  16   4      180.13      220.50     20.59 o
   9  16   4      130.35      117.82     21.14 o
  -9  17   4        0.15       -7.38     26.89 o
  -8  17   4       38.31       44.02     18.75 o
  -7  17   4        6.99       -5.31     16.45 o
  -6  17   4      108.68       81.81     15.81 o
  -5  17   4      582.43      543.26     19.81 o
  -4  17   4       52.95       51.18     12.43 o
  -3  17   4       82.45      102.92     11.75 o
  -2  17   4       45.08       42.06      8.18 o
  -1  17   4      232.62      242.63     18.58 o
   0  17   4     1329.10     1240.36     31.39 o
   1  17   4      173.59      176.10     16.01 o
   2  17   4       59.06       63.11      9.56 o
   3  17   4        6.36      -10.67     10.59 o
   4  17   4      120.27       83.33     12.84 o
   5  17   4       85.68       51.14     23.24 o
   6  17   4       31.20       39.94     14.82 o
   7  17   4       41.99       47.51     17.03 o
   8  17   4       13.01       31.34     18.65 o
   9  17   4        6.14       28.54     20.53 o
  -9  18   4       61.10       74.02     23.57 o
  -8  18   4       24.19       19.68     19.17 o
  -7  18   4      296.93      277.87     21.32 o
  -6  18   4       38.39       29.05     15.90 o
  -5  18   4       93.55       94.75     15.00 o
  -4  18   4      246.19      265.72     18.06 o
  -3  18   4       16.65        2.08     18.48 o
  -2  18   4      702.48      677.57     19.91 o
  -1  18   4      208.14      217.99     16.18 o
   0  18   4        8.40       11.03     12.85 o
   1  18   4      201.68      146.08     16.18 o
   2  18   4       69.64       43.07     15.96 o
   3  18   4      253.05      204.91     13.31 o
   4  18   4      123.81       97.28     13.43 o
   5  18   4      221.03      204.32     20.99 o
   6  18   4      411.01      428.65     32.46 o
   7  18   4       12.50        9.49     17.14 o
   8  18   4      100.00      109.78     22.66 o
   9  18   4        1.88       -0.38     22.66 o
  -8  19   4      103.99      152.30     23.24 o
  -7  19   4        5.15       12.97     17.70 o
  -6  19   4      521.63      593.48     24.02 o
  -5  19   4       19.74       29.45     14.96 o
  -4  19   4      842.34      921.25     26.38 o
  -3  19   4      131.63      101.52     12.73 o
  -2  19   4     1269.47     1291.54     35.15 o
  -1  19   4       22.79        1.67     16.95 o
   0  19   4       63.08       74.67     18.32 o
   1  19   4      603.89      641.19     34.14 o
   2  19   4       38.12       69.32     16.17 o
   3  19   4     1651.78     1552.07     51.78 o
   4  19   4      253.80      297.07     16.58 o
   5  19   4      144.06      165.11     16.66 o
   6  19   4        1.56      -20.98     15.92 o
   7  19   4       29.86       37.11     18.32 o
   8  19   4       19.34       30.17     19.67 o
  -8  20   4       36.91       40.82     22.02 o
  -7  20   4       86.50       83.62     20.74 o
  -6  20   4      137.71      120.00     19.24 o
  -5  20   4      223.91      190.89     17.27 o
  -4  20   4       29.89       27.70     15.77 o
  -3  20   4       35.91       25.85     14.00 o
  -2  20   4       50.13       65.45     20.21 o
  -1  20   4       82.14       72.04     23.98 o
   0  20   4       23.32       21.60     19.99 o
   1  20   4      237.88      238.39     24.20 o
   2  20   4       37.37       -2.58     23.20 o
   3  20   4      266.75      306.74     16.14 o
   4  20   4       24.21       27.65     14.17 o
   5  20   4       39.71       13.18     15.30 o
   6  20   4       73.46       29.75     19.06 o
   7  20   4        1.28      -17.08     18.16 o
   8  20   4       12.53      -17.34     25.12 o
  -7  21   4       12.94       25.60     20.65 o
  -6  21   4       40.32       69.44     19.07 o
  -5  21   4       47.82       50.31     20.67 o
  -4  21   4       58.70       46.70     17.53 o
  -3  21   4       15.45       11.34     21.67 o
  -2  21   4        1.91       -0.43     20.07 o
  -1  21   4       24.52        3.81     18.49 o
   0  21   4        0.36      -13.99     25.39 o
   1  21   4      140.83      165.58     28.01 o
   2  21   4       60.16       44.13     24.85 o
   3  21   4      214.50      227.47     18.82 o
   4  21   4      159.86      163.86     22.54 o
   5  21   4       14.15       17.95     16.47 o
   6  21   4       43.10       65.54     18.04 o
   7  21   4        3.94      -11.74     19.49 o
  -7  22   4      168.00      247.65     37.22 o
  -6  22   4       58.99       77.55     22.91 o
  -5  22   4      141.28      140.40     22.58 o
  -4  22   4        1.44       27.57     17.98 o
  -3  22   4       47.81       62.38     15.70 o
  -2  22   4      139.95       90.21     22.19 o
  -1  22   4      332.04      411.81     25.06 o
   0  22   4       40.02       12.26     19.18 o
   1  22   4      253.58      245.32     26.12 o
   2  22   4       69.63       38.84     26.15 o
   3  22   4       86.11       70.63     22.86 o
   4  22   4      165.67      187.54     20.46 o
   5  22   4        1.74        7.19     16.93 o
   6  22   4      167.58      174.13     21.88 o
  -6  23   4      148.85      116.04     24.51 o
  -5  23   4       12.86       28.46     32.13 o
  -4  23   4      198.63      234.16     22.45 o
  -3  23   4      192.96      214.68     19.38 o
  -2  23   4      133.90      116.24     26.76 o
  -1  23   4       68.39       93.32     21.39 o
   0  23   4       48.45       86.02     21.02 o
   1  23   4       54.83       86.65     23.99 o
   2  23   4       61.48       72.68     27.72 o
   3  23   4      140.22      147.58     17.56 o
   4  23   4        0.90       12.84     29.84 o
   5  23   4      187.73      164.01     29.62 o
   6  23   4        1.99      -11.28     19.82 o
  -5  24   4       20.60       41.89     22.15 o
  -4  24   4       12.69        8.74     20.18 o
  -3  24   4       19.73       56.88     17.54 o
  -2  24   4       17.34       -1.42     35.89 o
  -1  24   4        0.19       -8.90     23.49 o
   0  24   4       42.69       36.79     23.49 o
   1  24   4        8.89       -6.56     26.66 o
   2  24   4       16.66       19.54     29.89 o
   3  24   4       10.22        6.72     17.75 o
   4  24   4       18.57       38.91     19.47 o
   5  24   4       77.15      102.73     22.74 o
  -4  25   4       34.16       55.45     22.45 o
  -3  25   4       58.87       62.19     18.20 o
  -2  25   4       23.08       36.85     27.38 o
  -1  25   4       25.99       12.88     24.32 o
   0  25   4        9.00        1.14     23.93 o
   1  25   4       54.52        2.57     23.30 o
   2  25   4        1.52       22.67     29.58 o
   3  25   4       50.49       41.84     17.72 o
   4  25   4        0.24       12.20     19.12 o
  -2  26   4       47.26       15.94     32.60 o
  -1  26   4      142.21      215.06     32.35 o
   0  26   4       22.17       36.25     25.32 o
   1  26   4       70.41       73.15     35.78 o
   2  26   4      121.28      109.01     32.14 o
 -12   1   5       16.27        4.54     16.52 o
 -11   1   5       32.07       89.12     16.01 o
 -10   1   5       39.51       47.58     11.69 o
  -9   1   5      794.64      751.52     18.04 o
  -8   1   5      574.92      595.71     15.31 o
  -7   1   5      901.13      855.43     17.35 o
  -6   1   5     1318.81     1308.69     39.87 o
  -5   1   5       86.88      108.45      8.34 o
  -4   1   5      353.49      389.10     14.37 o
  -3   1   5     1776.92     1648.91     20.15 o
  -2   1   5      169.28      212.44     12.20 o
  -1   1   5     7823.54     7099.88     75.59 o
   0   1   5       70.84       48.00      5.68 o
   1   1   5     1605.19     1420.83     17.53 o
   2   1   5        0.02       -3.29      4.02 o
   3   1   5       58.41       57.25      4.77 o
   4   1   5      352.12      340.06      7.27 o
   5   1   5      346.28      347.81      8.53 o
   6   1   5      355.52      362.41      9.55 o
   7   1   5     2436.39     2350.53     34.17 o
   8   1   5      306.14      251.45     11.48 o
   9   1   5      328.08      319.92     13.10 o
  10   1   5        9.13        4.24     12.02 o
  11   1   5       15.89       17.28     13.97 o
 -12   2   5       44.51       56.06     16.78 o
 -11   2   5      330.56      326.53     17.35 o
 -10   2   5       29.78       24.63     10.97 o
  -9   2   5      168.04      216.46     11.96 o
  -8   2   5      195.34      245.61     11.17 o
  -7   2   5      183.66      233.10     14.82 o
  -6   2   5     2483.61     2474.82     37.33 o
  -5   2   5      686.24      643.70     13.04 o
  -4   2   5     1275.54     1256.23     17.83 o
  -3   2   5      127.05      134.69      8.00 o
  -2   2   5     3236.56     3062.15     36.65 o
  -1   2   5        7.86       26.00      5.71 o
   0   2   5     1456.98     1568.73     18.41 o
   1   2   5      428.65      423.70      7.40 o
   2   2   5     1580.06     1223.86     15.72 o
   3   2   5      214.11      227.90      6.25 o
   4   2   5     1423.91     1124.78     16.66 o
   5   2   5      194.31      204.55      7.25 o
   6   2   5      432.99      420.07     11.12 o
   7   2   5      483.52      482.70     12.61 o
   8   2   5        4.93      -10.30      9.44 o
   9   2   5      634.16      628.95     16.52 o
  10   2   5      114.42      130.51     13.14 o
  11   2   5      313.30      318.04     23.56 o
 -12   3   5       25.16       -0.86     16.44 o
 -11   3   5        0.64        5.19     13.25 o
 -10   3   5       91.46       78.33     12.04 o
  -9   3   5        0.75        5.87      8.89 o
  -8   3   5      375.31      336.53     12.79 o
  -7   3   5       16.25       64.53      8.36 o
  -6   3   5      454.82      564.39     27.25 o
  -5   3   5      402.56      426.79     10.33 o
  -4   3   5      551.05      595.67     10.76 o
  -3   3   5     1022.03      977.18     14.34 o
  -2   3   5     2438.75     2320.66     32.90 o
  -1   3   5       78.58       66.35      4.54 o
   0   3   5      856.13      757.23     11.23 o
   1   3   5      389.02      355.06      7.10 o
   2   3   5       85.28      107.01      5.70 o
   3   3   5      950.70      822.56     11.56 o
   4   3   5      379.08      364.38      8.83 o
   5   3   5      653.52      610.22     11.51 o
   6   3   5        1.23       -9.84      6.56 o
   7   3   5      106.98      103.95      8.61 o
   8   3   5      341.98      340.46     12.61 o
   9   3   5        4.99       -3.34     10.43 o
  10   3   5      420.57      434.57     18.14 o
  11   3   5       66.59       80.69     14.25 o
 -11   4   5       39.30       32.54     13.42 o
 -10   4   5        5.27       23.92     12.08 o
  -9   4   5        0.97        4.23     10.77 o
  -8   4   5      145.05      226.59     14.65 o
  -7   4   5      776.78      739.95     15.47 o
  -6   4   5      183.13      210.68      8.41 o
  -5   4   5        5.73       -3.20      5.93 o
  -4   4   5      413.94      403.20      9.78 o
  -3   4   5       68.97       69.50      7.66 o
  -2   4   5       11.25       38.57      5.23 o
  -1   4   5      293.22      324.55     12.55 o
   0   4   5        1.36       -0.52      4.15 o
   1   4   5      779.55      723.46     11.23 o
   2   4   5       64.27       29.54      4.73 o
   3   4   5      122.37      107.99      7.18 o
   4   4   5      766.78      646.18     13.44 o
   5   4   5      470.00      492.58     10.70 o
   6   4   5       21.09       17.43      6.70 o
   7   4   5      228.80      225.24     11.31 o
   8   4   5      185.51      177.88     10.89 o
   9   4   5      419.73      390.70     13.79 o
  10   4   5       22.83       19.63     11.89 o
  11   4   5       61.67       54.22     12.52 o
 -11   5   5       11.94       14.92     13.68 o
 -10   5   5      334.04      314.02     18.26 o
  -9   5   5      256.43      251.15     18.80 o
  -8   5   5     1526.42     1464.83     29.12 o
  -7   5   5       66.18      109.69      8.91 o
  -6   5   5      755.39      730.08     18.24 o
  -5   5   5      188.09      213.25      8.75 o
  -4   5   5      127.06      132.58      6.34 o
  -3   5   5     2171.67     2043.12     28.51 o
  -2   5   5      134.14      123.46      8.32 o
  -1   5   5     2530.43     2309.31     29.94 o
   0   5   5        3.93       10.85      5.28 o
   1   5   5     1080.03      938.34     13.41 o
   2   5   5       22.53       27.82      4.66 o
   3   5   5     3513.94     3350.21     41.06 o
   4   5   5      133.82      130.30      7.15 o
   5   5   5      394.39      353.93      9.34 o
   6   5   5      161.47      178.73      8.51 o
   7   5   5      188.66      179.40     10.11 o
   8   5   5       15.12       19.15     10.55 o
   9   5   5       32.09       14.37     11.42 o
  10   5   5        2.46      -17.77     11.85 o
  11   5   5        2.45        3.46     13.16 o
 -11   6   5       23.10       11.41     15.86 o
 -10   6   5      135.22      146.62     16.46 o
  -9   6   5      245.80      227.93     14.27 o
  -8   6   5      308.89      394.57     14.24 o
  -7   6   5      207.81      170.68     10.81 o
  -6   6   5     1806.29     1663.50     28.75 o
  -5   6   5     1069.73     1004.77     18.45 o
  -4   6   5      267.03      294.21     10.58 o
  -3   6   5       72.99      104.37      9.32 o
  -2   6   5     4428.27     4237.17     56.20 o
  -1   6   5       19.27       21.35      4.99 o
   0   6   5     4993.74     4691.75     55.78 o
   1   6   5        1.98       -6.38      4.44 o
   2   6   5      500.25      480.81      9.28 o
   3   6   5      519.60      509.90     10.27 o
   4   6   5      375.75      334.47      8.55 o
   5   6   5      438.72      449.65     11.45 o
   6   6   5     1065.13     1081.30     18.61 o
   7   6   5      379.52      420.85     12.89 o
   8   6   5     1243.53     1180.72     24.72 o
   9   6   5       28.11        6.13     12.00 o
  10   6   5       30.12       28.98     13.09 o
  11   6   5       19.78       28.48     16.62 o
 -11   7   5        6.61        0.00     16.05 o
 -10   7   5       44.00       50.57     15.85 o
  -9   7   5       12.97       18.10     19.06 o
  -8   7   5      207.73      204.96     13.93 o
  -7   7   5      236.23      235.15     12.39 o
  -6   7   5      130.73      169.41     11.47 o
  -5   7   5      552.21      551.42     12.44 o
  -4   7   5      355.39      352.57      8.54 o
  -3   7   5      167.90      205.77      7.42 o
  -2   7   5        2.55       33.93      4.80 o
  -1   7   5       65.38       54.19      6.58 o
   0   7   5      139.15      189.97     11.54 o
   1   7   5      236.12      257.80      7.18 o
   2   7   5      112.49      132.17      7.39 o
   3   7   5       47.16       67.89      5.49 o
   4   7   5      100.40      103.64      6.72 o
   5   7   5      455.80      472.64     11.54 o
   6   7   5      436.90      436.15     13.96 o
   7   7   5        2.28       -7.73      8.97 o
   8   7   5       13.68        1.01     10.62 o
   9   7   5        4.01        2.01     12.03 o
  10   7   5      208.34      224.48     17.90 o
  11   7   5       76.65       35.34     21.47 o
 -11   8   5       27.38       22.77     17.34 o
 -10   8   5        8.63       17.80     15.79 o
  -9   8   5       28.84       30.14     14.57 o
  -8   8   5        2.83      -13.32     11.53 o
  -7   8   5       28.98       15.44      9.65 o
  -6   8   5      289.77      288.74     13.38 o
  -5   8   5       63.48       52.79     12.55 o
  -4   8   5      285.38      309.34      9.64 o
  -3   8   5       75.80       76.93      6.13 o
  -2   8   5      791.55      717.20     16.53 o
  -1   8   5      163.12      193.03      6.74 o
   0   8   5     1089.01     1071.14     15.61 o
   1   8   5        2.30       -2.61      4.87 o
   2   8   5     2054.05     1965.52     26.72 o
   3   8   5       92.58       87.71      5.90 o
   4   8   5     1579.43     1415.84     22.06 o
   5   8   5      367.14      323.65     10.06 o
   6   8   5      756.46      738.60     17.39 o
   7   8   5      414.18      456.22     14.28 o
   8   8   5      266.57      235.53     12.20 o
   9   8   5       96.24       80.02     14.22 o
  10   8   5       16.08       12.50     15.49 o
  11   8   5       32.14       45.70     17.42 o
 -11   9   5       11.09        0.26     17.09 o
 -10   9   5      214.72      236.31     18.17 o
  -9   9   5       64.74       82.25     14.15 o
  -8   9   5      181.16      141.42     14.58 o
  -7   9   5      233.40      247.25     13.24 o
  -6   9   5      121.10      110.28     10.49 o
  -5   9   5     1508.48     1463.96     27.16 o
  -4   9   5      841.60      816.03     16.99 o
  -3   9   5     1987.10     1822.81     29.09 o
  -2   9   5      908.53      922.01     14.92 o
  -1   9   5      817.55      748.86     13.54 o
   0   9   5       72.76       78.52      5.40 o
   1   9   5     1950.70     1776.88     24.02 o
   2   9   5      373.22      374.57      9.09 o
   3   9   5     2375.69     2248.32     32.62 o
   4   9   5      209.74      200.29      8.30 o
   5   9   5      845.89      815.49     15.89 o
   6   9   5       60.47       56.25      8.50 o
   7   9   5      285.54      266.18     17.06 o
   8   9   5       13.07       19.63     11.32 o
   9   9   5        5.93       -9.22     13.61 o
  10   9   5      198.23      230.90     18.00 o
  11   9   5       83.66       71.75     23.70 o
 -11  10   5       20.88       18.21     17.89 o
 -10  10   5       85.28      102.89     16.93 o
  -9  10   5      424.86      420.69     17.85 o
  -8  10   5       34.94       16.28     12.33 o
  -7  10   5      678.48      692.33     22.97 o
  -6  10   5       24.96       17.87      9.84 o
  -5  10   5      152.77      147.15     10.15 o
  -4  10   5       13.95        7.83      9.25 o
  -3  10   5        2.91        7.75      7.61 o
  -2  10   5      962.17      951.48     18.47 o
  -1  10   5      433.28      434.67     10.54 o
   0  10   5     1624.55     1493.74     23.25 o
   1  10   5       44.71       42.14      6.90 o
   2  10   5     1250.33     1285.15     22.00 o
   3  10   5      181.83      195.39      9.23 o
   4  10   5       14.35       19.70      8.64 o
   5  10   5      143.14      114.69     10.81 o
   6  10   5       38.64       36.12      9.83 o
   7  10   5       35.49       38.22     11.05 o
   8  10   5      683.80      691.33     19.43 o
   9  10   5       31.41       36.46     14.08 o
  10  10   5        2.69       21.48     15.27 o
 -10  11   5       15.03        2.26     19.59 o
  -9  11   5       18.17       15.76     13.68 o
  -8  11   5        5.31      -13.23     12.33 o
  -7  11   5       19.38       16.57     13.24 o
  -6  11   5       71.61       55.60     10.33 o
  -5  11   5       45.65       24.13      9.92 o
  -4  11   5       41.50       29.05      8.75 o
  -3  11   5       61.17       89.66     10.76 o
  -2  11   5        7.90        6.63      7.12 o
  -1  11   5      130.94      146.84      8.73 o
   0  11   5       78.63       81.09      6.76 o
   1  11   5       12.33       -1.13      7.45 o
   2  11   5        0.32      -11.25      7.50 o
   3  11   5        4.17       -7.08      8.06 o
   4  11   5        8.56      -13.33      8.89 o
   5  11   5       39.74       27.98     10.29 o
   6  11   5        2.81      -10.71     10.75 o
   7  11   5        1.35      -16.07     10.71 o
   8  11   5        0.35       -6.64     11.95 o
   9  11   5       69.94       53.09     13.75 o
  10  11   5       11.25        7.06     15.41 o
 -10  12   5       60.82       35.13     15.52 o
  -9  12   5      107.30      115.84     14.63 o
  -8  12   5       36.35       35.35     12.67 o
  -7  12   5      126.56      142.46     16.42 o
  -6  12   5       19.29       10.79     11.67 o
  -5  12   5       63.92       68.92     10.51 o
  -4  12   5       20.38       -5.12      8.76 o
  -3  12   5      231.77      240.65     10.21 o
  -2  12   5      970.91      942.86     21.89 o
  -1  12   5        0.68       -2.65      7.12 o
   0  12   5      967.51      882.50     17.43 o
   1  12   5        0.23      -11.86      7.90 o
   2  12   5       53.36       33.14      8.72 o
   3  12   5        2.13       -4.81      9.46 o
   4  12   5      247.73      247.59     11.43 o
   5  12   5      152.35      109.55     10.93 o
   6  12   5       28.02       15.44     11.06 o
   7  12   5      181.91      181.43     18.42 o
   8  12   5      252.24      239.52     14.31 o
   9  12   5       19.96        8.41     13.37 o
  10  12   5        0.93       -1.99     15.10 o
 -10  13   5      105.28      153.57     18.83 o
  -9  13   5       43.79       65.76     16.24 o
  -8  13   5      115.76      142.48     15.63 o
  -7  13   5      128.19      122.68     16.72 o
  -6  13   5        3.89       13.71     13.46 o
  -5  13   5      835.39      857.24     22.88 o
  -4  13   5      138.54      189.05     11.99 o
  -3  13   5      837.89      801.62     19.69 o
  -2  13   5     1103.76     1051.97     24.02 o
  -1  13   5      213.49      221.18     11.40 o
   0  13   5       73.19       86.31      7.96 o
   1  13   5      872.30      801.70     16.85 o
   2  13   5      429.51      433.22     13.59 o
   3  13   5     1449.02     1283.12     34.60 o
   4  13   5       57.54       69.31     11.44 o
   5  13   5      167.93      189.79     11.49 o
   6  13   5       46.05       54.18     11.44 o
   7  13   5      306.67      329.56     15.55 o
   8  13   5       24.86       30.32     12.39 o
   9  13   5      103.73      105.58     14.16 o
  10  13   5       92.79      122.69     16.08 o
 -10  14   5        6.31       19.38     19.27 o
  -9  14   5       34.95        9.24     17.55 o
  -8  14   5       28.97        8.70     15.99 o
  -7  14   5       39.75       49.42     17.90 o
  -6  14   5      125.38      138.97     15.42 o
  -5  14   5      142.07      132.71     14.06 o
  -4  14   5      489.46      467.23     17.63 o
  -3  14   5      304.25      313.67     14.22 o
  -2  14   5      207.28      189.53     11.44 o
  -1  14   5        8.17       -0.57      9.32 o
   0  14   5      169.04      201.05      9.64 o
   1  14   5      354.87      327.31     11.81 o
   2  14   5     2314.26     2357.22     41.03 o
   3  14   5      110.59      130.23     11.44 o
   4  14   5     1277.30     1313.42     38.56 o
   5  14   5        1.43        0.79     11.99 o
   6  14   5      651.64      683.05     25.13 o
   7  14   5       40.06       30.49     15.40 o
   8  14   5      125.28      105.49     17.56 o
   9  14   5        7.45       26.09     16.06 o
  -9  15   5        0.26       -0.34     20.21 o
  -8  15   5       34.55      -19.27     19.70 o
  -7  15   5        2.39       14.27     18.17 o
  -6  15   5       88.08       80.40     17.35 o
  -5  15   5      202.10      243.11     18.13 o
  -4  15   5      105.91      118.79     15.54 o
  -3  15   5        1.48      -17.76     11.84 o
  -2  15   5      503.40      499.14     19.08 o
  -1  15   5      219.34      240.54     14.02 o
   0  15   5       19.91       12.54      8.26 o
   1  15   5        8.90      -12.25      9.91 o
   2  15   5      514.39      516.32     22.01 o
   3  15   5      328.19      305.35     27.42 o
   4  15   5        4.05      -16.59     12.15 o
   5  15   5      187.41      188.12     15.39 o
   6  15   5       77.51       77.03     16.33 o
   7  15   5       22.62       11.19     15.77 o
   8  15   5       25.21        0.44     22.60 o
   9  15   5       14.56        8.45     18.82 o
  -9  16   5       92.29      112.10     23.84 o
  -8  16   5       60.42       71.27     21.32 o
  -7  16   5      134.32      170.17     20.91 o
  -6  16   5      592.79      605.33     26.34 o
  -5  16   5      594.36      592.15     23.20 o
  -4  16   5      243.27      272.23     17.08 o
  -3  16   5        2.58        8.34     12.69 o
  -2  16   5      750.69      678.78     24.13 o
  -1  16   5       11.38       -7.74     10.85 o
   0  16   5      461.39      392.13     16.22 o
   1  16   5       16.72       33.01     10.78 o
   2  16   5       42.53       30.35     11.45 o
   3  16   5       98.85       87.09     16.40 o
   4  16   5       71.99       77.97     13.48 o
   5  16   5       77.72       71.32     15.25 o
   6  16   5       18.76        0.02     15.68 o
   7  16   5       73.96       91.04     18.28 o
   8  16   5       64.41       78.83     22.57 o
   9  16   5        8.38       11.81     20.91 o
  -9  17   5       20.65       16.07     23.10 o
  -8  17   5      149.82      158.28     22.93 o
  -7  17   5       22.64        2.10     19.31 o
  -6  17   5      186.50      184.24     19.85 o
  -5  17   5       42.43       39.19     15.89 o
  -4  17   5       41.84       44.68     14.59 o
  -3  17   5      184.79      193.47     15.26 o
  -2  17   5       13.84       19.60     12.19 o
  -1  17   5     1712.44     1662.06     53.50 o
   0  17   5      670.58      717.62     28.35 o
   1  17   5      276.15      279.64     15.20 o
   2  17   5      226.62      242.93     16.84 o
   3  17   5       47.79       59.40     13.00 o
   4  17   5        0.50      -18.64     13.37 o
   5  17   5      127.27      108.94     16.05 o
   6  17   5      160.33      168.44     18.15 o
   7  17   5      188.87      184.46     19.76 o
   8  17   5       57.60       45.50     19.88 o
  -8  18   5       20.93       25.50     21.81 o
  -7  18   5       67.48       38.42     20.40 o
  -6  18   5       82.28       83.45     19.28 o
  -5  18   5        7.44      -23.37     15.58 o
  -4  18   5      362.62      375.54     20.15 o
  -3  18   5      410.64      453.47     19.69 o
  -2  18   5       40.57       28.01     12.77 o
  -1  18   5       54.49       54.94     13.69 o
   0  18   5       71.40       55.31     17.41 o
   1  18   5      338.19      286.44     15.71 o
   2  18   5      118.04      121.14     14.46 o
   3  18   5        7.18        8.70     13.83 o
   4  18   5      124.04      173.24     17.99 o
   5  18   5       87.18       45.66     16.08 o
   6  18   5        5.38       -3.18     16.91 o
   7  18   5        5.37       -4.64     18.21 o
   8  18   5        1.58      -16.89     19.80 o
  -8  19   5       45.17       -0.62     22.53 o
  -7  19   5        9.83      -23.24     20.45 o
  -6  19   5      141.71      137.61     20.33 o
  -5  19   5        5.67      -24.24     16.16 o
  -4  19   5      122.09      128.99     16.66 o
  -3  19   5        3.63        4.46     13.98 o
  -2  19   5       12.67       -7.01     12.67 o
  -1  19   5       77.39       74.01     13.08 o
   0  19   5      230.39      214.21     38.97 o
   1  19   5        3.90       22.98     20.99 o
   2  19   5      245.53      220.51     19.14 o
   3  19   5        0.38       -8.38     13.98 o
   4  19   5        6.24        3.88     15.29 o
   5  19   5       10.00       -7.93     15.84 o
   6  19   5       47.60       63.46     18.19 o
   7  19   5        2.63      -20.48     20.97 o
  -7  20   5        2.21      -13.88     20.96 o
  -6  20   5      193.24      188.18     21.49 o
  -5  20   5      142.58      195.11     28.79 o
  -4  20   5      134.19      125.65     22.30 o
  -3  20   5      203.97      269.99     18.19 o
  -2  20   5       35.96       35.97     13.63 o
  -1  20   5        2.87        4.16     12.46 o
   0  20   5      103.76      134.36     20.11 o
   1  20   5      262.58      248.75     15.60 o
   2  20   5      476.97      481.26     32.28 o
   3  20   5       94.13       88.14     16.04 o
   4  20   5      379.94      430.62     35.11 o
   5  20   5        4.70      -14.43     17.12 o
   6  20   5       76.35       63.02     18.62 o
   7  20   5        6.89      -15.00     19.22 o
  -6  21   5      120.45      125.41     21.32 o
  -5  21   5       30.07       34.51     17.97 o
  -4  21   5      162.61      198.27     18.46 o
  -3  21   5      170.90      195.67     17.11 o
  -2  21   5        6.72        9.41     13.83 o
  -1  21   5      764.97      795.76     29.30 o
   0  21   5       59.49       59.81     20.18 o
   1  21   5       44.18       23.65     22.25 o
   2  21   5        8.19       -0.08     13.80 o
   3  21   5       22.27       14.22     15.22 o
   4  21   5        5.77      -24.30     16.20 o
   5  21   5       60.03       63.35     18.48 o
   6  21   5       26.00       15.27     19.60 o
  -6  22   5       12.24       15.07     20.62 o
  -5  22   5        9.82        0.68     19.00 o
  -4  22   5        1.11       19.16     17.05 o
  -3  22   5       35.43       11.74     15.72 o
  -2  22   5       23.70       16.78     15.64 o
  -1  22   5        0.28       -8.65     23.11 o
   0  22   5      105.55       82.63     29.28 o
   1  22   5       44.78       38.00     21.21 o
   2  22   5        0.41        8.65     19.74 o
   3  22   5       11.76        1.48     19.82 o
   4  22   5       18.38        3.57     16.86 o
   5  22   5       10.09      -26.93     18.06 o
  -5  23   5        0.25       26.35     19.55 o
  -4  23   5       37.40       11.52     19.95 o
  -3  23   5      141.25      153.42     20.29 o
  -2  23   5       37.94        5.83     18.38 o
  -1  23   5      314.92      320.65     38.65 o
   0  23   5       15.45        0.18     28.47 o
   1  23   5        8.13       11.51     28.73 o
   2  23   5        4.95      -41.88     27.92 o
   3  23   5        0.64        5.17     15.88 o
   4  23   5       30.84       29.00     22.53 o
   5  23   5        0.34        4.93     18.75 o
  -4  24   5       16.86       16.57     20.93 o
  -3  24   5       12.54        9.89     20.10 o
  -2  24   5       76.82       83.50     17.31 o
  -1  24   5        0.18      -28.49     25.46 o
   0  24   5       58.62       29.84     25.45 o
   1  24   5       10.20       10.65     31.64 o
   2  24   5       61.91       92.38     31.38 o
   3  24   5        0.10      -16.67     17.93 o
  -2  25   5       10.28       44.12     17.09 o
  -1  25   5       31.03       59.23     27.21 o
   0  25   5        0.06      -22.67     25.74 o
   1  25   5       31.14       67.20     32.05 o
   2  25   5       20.56        3.44     31.61 o
 -11   0   6       18.51       43.92     23.28 o
 -10   0   6       56.52       94.48     20.07 o
  -9   0   6       66.79       38.95     24.14 o
  -8   0   6      692.14      730.51     25.28 o
  -7   0   6      181.69      202.86     12.88 o
  -6   0   6      848.88      862.07     23.51 o
  -5   0   6       70.25      199.62     12.30 o
  -4   0   6      487.48      452.38     18.97 o
  -3   0   6        2.02       12.33      7.02 o
  -2   0   6     2883.41     2569.81     40.86 o
  -1   0   6      939.17      931.33     17.95 o
   0   0   6    12251.89    11982.87    169.64 o
   1   0   6      968.17      938.26     21.52 o
   2   0   6     1717.10     1738.32     28.76 o
   3   0   6       35.66       28.00      7.89 o
   4   0   6      375.08      418.82     13.36 o
   5   0   6     3186.78     2977.98     53.35 o
   6   0   6        4.78       -1.37     12.24 o
   7   0   6     2152.83     1996.29     46.62 o
   8   0   6      568.07      579.22     25.43 o
   9   0   6        4.55      -17.70     17.98 o
  10   0   6      106.78      107.27     20.89 o
  11   0   6       47.84       34.08     27.48 o
 -11   1   6       54.51       58.74     16.14 o
 -10   1   6       82.38       77.67     15.45 o
  -9   1   6       49.28       86.33     13.33 o
  -8   1   6       43.92       36.35      9.67 o
  -7   1   6      422.38      433.89     12.89 o
  -6   1   6       25.48       77.84      9.85 o
  -5   1   6     1315.36     1307.48     20.31 o
  -4   1   6       93.04       99.61      6.72 o
  -3   1   6      307.48      328.12      8.16 o
  -2   1   6       22.51      118.15     33.42 o
  -1   1   6      753.72      777.88     15.56 o
   0   1   6      106.95      121.72     13.22 o
   1   1   6      590.55      570.26      9.65 o
   2   1   6      692.53      678.73     16.79 o
   3   1   6      294.29      286.59      8.29 o
   4   1   6      245.32      229.00      8.95 o
   5   1   6       84.25       74.21      8.07 o
   6   1   6        9.21       14.82      8.58 o
   7   1   6      103.18       98.02     11.08 o
   8   1   6      174.58      186.66     12.37 o
   9   1   6        9.72        1.60     12.02 o
  10   1   6       20.65       14.90     15.64 o
  11   1   6       11.72       32.01     15.07 o
 -11   2   6        0.06        1.86     15.33 o
 -10   2   6        7.13       17.15     14.86 o
  -9   2   6        4.64      -15.23     11.64 o
  -8   2   6        2.98        8.30      8.17 o
  -7   2   6      130.33      123.80      9.81 o
  -6   2   6      103.51       78.11      6.89 o
  -5   2   6       18.19      138.78     11.74 o
  -4   2   6      344.01      313.86      9.38 o
  -3   2   6       73.86      167.07     19.91 o
  -2   2   6      201.30      210.19      6.76 o
  -1   2   6      201.92      261.09     10.73 o
   0   2   6      438.29      431.18     11.58 o
   1   2   6      667.58      654.30     10.27 o
   2   2   6      139.66      167.99      7.31 o
   3   2   6      365.00      374.43      8.53 o
   4   2   6      543.26      591.88     11.75 o
   5   2   6      298.13      261.34      9.02 o
   6   2   6       17.93        3.05      7.64 o
   7   2   6      194.05      207.32     11.52 o
   8   2   6       85.40       89.19      9.78 o
   9   2   6        0.21       -1.45     11.70 o
  10   2   6        1.71       -6.61     15.31 o
  11   2   6       22.96       -9.55     16.14 o
 -11   3   6       48.95       35.62     20.00 o
 -10   3   6      166.99      170.29     14.23 o
  -9   3   6       44.21       60.62     11.55 o
  -8   3   6       55.04       58.47     13.73 o
  -7   3   6      280.97      310.33     11.38 o
  -6   3   6      132.03      155.71      9.08 o
  -5   3   6     2169.43     2053.54     29.15 o
  -4   3   6        0.84       41.60     11.18 o
  -3   3   6     1734.27     1475.20     22.16 o
  -2   3   6       23.41       35.57      7.08 o
  -1   3   6      629.17      607.31     11.07 o
   0   3   6     1237.71     1185.75     16.29 o
   1   3   6      220.28      229.40      9.78 o
   2   3   6     3564.55     3315.34     41.97 o
   3   3   6     1587.41     1586.76     21.93 o
   4   3   6      437.77      469.44     10.45 o
   5   3   6     1445.90     1359.96     20.31 o
   6   3   6      407.31      373.36     11.53 o
   7   3   6      519.76      487.77     13.23 o
   8   3   6       65.23       65.09     14.31 o
   9   3   6       63.25       59.33     11.37 o
  10   3   6       29.54       48.43     13.06 o
  11   3   6        0.52       -9.47     14.00 o
 -11   4   6        0.74       -6.21     17.55 o
 -10   4   6      176.44      188.97     13.92 o
  -9   4   6        5.02       -3.61     11.27 o
  -8   4   6      461.29      484.74     15.64 o
  -7   4   6        6.51        8.07      9.20 o
  -6   4   6      873.89      894.94     16.66 o
  -5   4   6      176.35      275.05     21.73 o
  -4   4   6     2811.47     2789.89     36.02 o
  -3   4   6        6.07       64.40     10.96 o
  -2   4   6      753.95      720.39     13.96 o
  -1   4   6      408.40      522.73     10.73 o
   0   4   6     1782.84     1613.59     21.40 o
   1   4   6      738.40      791.07     19.34 o
   2   4   6     1018.60     1062.07     33.70 o
   3   4   6     1299.02     1329.43     19.40 o
   4   4   6      587.65      574.05     11.82 o
   5   4   6      508.83      523.34     16.62 o
   6   4   6      225.19      224.76     10.75 o
   7   4   6      388.56      410.80     14.45 o
   8   4   6      179.48      158.36     12.56 o
   9   4   6       30.46       27.74     12.31 o
  10   4   6        0.28      -10.04     14.51 o
  11   4   6       92.04       79.59     19.60 o
 -11   5   6        4.94       -1.29     17.13 o
 -10   5   6       10.35       10.42     14.40 o
  -9   5   6       38.71       33.56     13.13 o
  -8   5   6        4.07       36.98     13.45 o
  -7   5   6       20.69        9.63     11.15 o
  -6   5   6        2.52       29.23     10.60 o
  -5   5   6       14.04        4.77      6.87 o
  -4   5   6        6.61       20.32     11.04 o
  -3   5   6      102.53      100.13      8.51 o
  -2   5   6       40.88       60.98      6.00 o
  -1   5   6      858.91      831.67     13.78 o
   0   5   6        3.74       29.44      7.99 o
   1   5   6     1715.54     1702.80     22.49 o
   2   5   6      797.74      803.36     16.28 o
   3   5   6       36.50       48.66      6.73 o
   4   5   6        3.88        8.47      6.68 o
   5   5   6      201.29      215.70      8.95 o
   6   5   6      337.39      337.14     14.04 o
   7   5   6      235.33      272.59     14.96 o
   8   5   6       62.54       99.33     12.66 o
   9   5   6      251.55      253.65     18.09 o
  10   5   6        0.27      -12.62     13.68 o
 -11   6   6       37.87       -5.48     17.27 o
 -10   6   6       26.56       38.82     16.13 o
  -9   6   6       15.11       16.96     13.53 o
  -8   6   6      202.08      206.42     14.03 o
  -7   6   6      197.39      178.04     12.90 o
  -6   6   6       41.77       30.82     10.73 o
  -5   6   6        0.20      -12.43      8.29 o
  -4   6   6       23.62       22.10      6.52 o
  -3   6   6       24.93       38.13      6.57 o
  -2   6   6      159.91      168.14      7.49 o
  -1   6   6       56.76       67.40      6.95 o
   0   6   6      339.31      269.38      7.57 o
   1   6   6       79.57      110.96      7.32 o
   2   6   6       83.05      110.42      6.47 o
   3   6   6       73.22       80.47      6.96 o
   4   6   6        0.22      -10.83      7.22 o
   5   6   6      106.37       77.23      8.17 o
   6   6   6      532.65      517.96     17.00 o
   7   6   6      208.01      229.34     12.58 o
   8   6   6      688.93      648.16     19.19 o
   9   6   6       17.15       15.82     13.11 o
  10   6   6       36.38       26.84     17.87 o
 -10   7   6       69.86       72.63     16.65 o
  -9   7   6      292.24      311.92     18.22 o
  -8   7   6      198.84      199.42     13.91 o
  -7   7   6      293.96      326.33     14.21 o
  -6   7   6      133.42      163.22     11.04 o
  -5   7   6      174.78      183.27     10.52 o
  -4   7   6        5.33        7.16      7.32 o
  -3   7   6      346.57      359.04     10.35 o
  -2   7   6      360.52      349.87      9.73 o
  -1   7   6     1364.80     1318.94     19.86 o
   0   7   6       86.45       67.48      6.47 o
   1   7   6      321.44      356.92      9.11 o
   2   7   6      220.00      227.73      7.68 o
   3   7   6       38.67       45.70      6.80 o
   4   7   6      341.60      310.15     10.56 o
   5   7   6       24.02       25.78      8.30 o
   6   7   6        9.92       29.20      9.44 o
   7   7   6      151.15      137.35     11.81 o
   8   7   6      170.55      168.71     13.04 o
   9   7   6       49.56       50.92     13.62 o
  10   7   6        1.65      -23.21     17.33 o
 -10   8   6       43.11       36.31     16.74 o
  -9   8   6       25.29       30.10     15.43 o
  -8   8   6      135.90      101.78     14.63 o
  -7   8   6        1.14       -1.67      9.56 o
  -6   8   6     1080.72     1073.86     24.62 o
  -5   8   6       23.26       25.48      8.94 o
  -4   8   6     1887.00     1802.55     31.00 o
  -3   8   6        5.94        9.65      7.15 o
  -2   8   6      137.34      139.10      7.16 o
  -1   8   6      632.06      603.46     12.11 o
   0   8   6      909.36      918.25     14.85 o
   1   8   6      420.96      429.64     10.17 o
   2   8   6      409.00      425.88      9.81 o
   3   8   6     2584.56     2458.74     36.43 o
   4   8   6      579.00      614.86     14.11 o
   5   8   6      842.33      796.84     16.34 o
   6   8   6        9.20       14.21      9.32 o
   7   8   6       22.78       16.08     12.12 o
   8   8   6       63.17       70.27     12.17 o
   9   8   6       67.49       48.90     15.39 o
  10   8   6       37.50       56.33     17.33 o
 -10   9   6       14.66        5.24     16.79 o
  -9   9   6       63.71       40.63     15.72 o
  -8   9   6       37.29       54.70     14.46 o
  -7   9   6       53.22       64.68     12.24 o
  -6   9   6       71.56       58.12     12.03 o
  -5   9   6       85.99       69.55      9.58 o
  -4   9   6       20.64       27.18      8.10 o
  -3   9   6      169.12      195.27     10.10 o
  -2   9   6       29.28        7.13      6.06 o
  -1   9   6       47.48       39.62      7.00 o
   0   9   6        3.00       -9.99      6.66 o
   1   9   6     1159.73     1097.29     18.81 o
   2   9   6      247.33      233.83     10.00 o
   3   9   6      360.13      428.62     12.56 o
   4   9   6      370.88      401.01     11.37 o
   5   9   6       55.23       66.24      8.53 o
   6   9   6      993.91      973.54     21.01 o
   7   9   6      330.69      289.03     14.26 o
   8   9   6        2.51        3.44     13.75 o
   9   9   6       34.50       43.70     15.37 o
  10   9   6        1.40        1.51     17.19 o
 -10  10   6        1.34       -4.37     17.10 o
  -9  10   6        4.12        4.15     15.68 o
  -8  10   6       16.25       39.02     13.57 o
  -7  10   6       19.66        8.82     13.85 o
  -6  10   6      249.08      297.00     13.67 o
  -5  10   6       24.79       26.03     10.96 o
  -4  10   6      735.09      724.95     20.94 o
  -3  10   6        0.53       -6.53      8.95 o
  -2  10   6       93.46       69.05      8.38 o
  -1  10   6      141.20      124.23      8.04 o
   0  10   6      215.54      195.61      8.76 o
   1  10   6      371.93      356.06     10.09 o
   2  10   6      233.70      242.67     10.28 o
   3  10   6      863.74      810.35     18.38 o
   4  10   6      569.05      555.44     16.71 o
   5  10   6      158.17      141.89     12.80 o
   6  10   6       75.10       60.92     11.23 o
   7  10   6       50.47       23.65     11.56 o
   8  10   6        0.16        9.76     13.76 o
   9  10   6       15.87       -1.29     15.10 o
  10  10   6        5.28       14.55     18.89 o
 -10  11   6        7.29       13.74     17.70 o
  -9  11   6      308.38      332.52     22.03 o
  -8  11   6      246.69      273.68     19.48 o
  -7  11   6      527.10      607.39     21.41 o
  -6  11   6      234.52      282.27     20.87 o
  -5  11   6      489.79      499.60     17.22 o
  -4  11   6       18.40       24.44     12.20 o
  -3  11   6      891.82      879.87     24.57 o
  -2  11   6      136.26      150.33     12.87 o
  -1  11   6     1708.13     1609.17     30.04 o
   0  11   6        6.67       11.42      8.66 o
   1  11   6     1424.18     1325.66     24.95 o
   2  11   6      626.09      537.72     14.43 o
   3  11   6     2266.68     2124.10     35.52 o
   4  11   6     1351.11     1287.75     25.24 o
   5  11   6      204.36      208.20     16.69 o
   6  11   6      815.71      813.23     22.28 o
   7  11   6       15.50       20.73     12.05 o
   8  11   6      479.90      551.52     21.71 o
   9  11   6      373.27      393.40     19.12 o
  -9  12   6       39.39       41.80     16.41 o
  -8  12   6       75.85       69.41     14.34 o
  -7  12   6       11.52       25.26     12.68 o
  -6  12   6      184.37      215.74     15.38 o
  -5  12   6       17.11       -9.45     11.71 o
  -4  12   6      408.97      426.21     15.74 o
  -3  12   6      341.41      306.42     22.97 o
  -2  12   6      850.40      839.22     23.75 o
  -1  12   6      233.92      193.31     11.66 o
   0  12   6      610.46      669.31     17.51 o
   1  12   6      714.07      666.73     16.59 o
   2  12   6      309.35      338.25     14.80 o
   3  12   6     1881.68     1708.58     31.26 o
   4  12   6     1011.53      965.62     22.71 o
   5  12   6       15.63       20.26     11.47 o
   6  12   6       21.33       10.62     12.33 o
   7  12   6      123.20      112.22     14.71 o
   8  12   6        2.57       26.45     14.03 o
   9  12   6      107.42      119.15     16.26 o
  -9  13   6       10.88        1.19     15.12 o
  -8  13   6       13.89        1.85     13.98 o
  -7  13   6        1.09       10.24     14.73 o
  -6  13   6       73.05       71.80     13.56 o
  -5  13   6       91.48      120.82     13.03 o
  -4  13   6        7.68       18.43     11.21 o
  -3  13   6       79.13       62.79     11.36 o
  -2  13   6       45.67       24.11     12.55 o
  -1  13   6       85.78       54.22     11.97 o
   0  13   6      152.73      161.04     15.73 o
   1  13   6      177.52      153.87     11.75 o
   2  13   6      332.21      347.38     16.29 o
   3  13   6        5.60       17.57     11.40 o
   4  13   6        7.09       21.45     11.65 o
   5  13   6        6.47        4.44     11.56 o
   6  13   6        0.69       -6.33     12.38 o
   7  13   6        1.72      -17.81     13.47 o
   8  13   6       15.67       -3.35     13.29 o
   9  13   6       26.56       26.89     15.46 o
  -9  14   6       25.07       26.07     17.70 o
  -8  14   6       50.20       25.89     15.99 o
  -7  14   6        0.19        3.38     17.33 o
  -6  14   6      192.56      219.38     17.63 o
  -5  14   6       61.66       64.92     14.90 o
  -4  14   6      849.03      889.50     26.06 o
  -3  14   6        2.56      -16.28     14.03 o
  -2  14   6      215.18      200.02     15.11 o
  -1  14   6      178.73      145.23     13.03 o
   0  14   6      104.57      125.02     12.88 o
   1  14   6      225.05      234.68     14.19 o
   2  14   6        6.21      -19.67     13.11 o
   3  14   6      894.84      764.22     22.03 o
   4  14   6       59.69       75.62     13.22 o
   5  14   6      225.57      191.89     15.54 o
   6  14   6      110.99       98.00     13.15 o
   7  14   6        3.64        3.17     13.27 o
   8  14   6      188.26      191.50     19.57 o
   9  14   6       56.25      101.69     15.80 o
  -9  15   6       20.75       10.97     21.41 o
  -8  15   6       14.91        3.51     21.39 o
  -7  15   6       25.14       39.23     19.97 o
  -6  15   6        0.41      -24.89     16.59 o
  -5  15   6      248.36      248.69     19.03 o
  -4  15   6       11.09       24.78     15.28 o
  -3  15   6      340.13      409.75     17.78 o
  -2  15   6        2.27       -5.81     13.94 o
  -1  15   6      311.62      326.47     15.79 o
   0  15   6        7.90       14.85     12.13 o
   1  15   6      170.06      204.58     14.12 o
   2  15   6       17.71       -4.57     15.04 o
   3  15   6       48.30       57.57     12.44 o
   4  15   6       46.32       35.59     13.25 o
   5  15   6       41.36       44.54     14.37 o
   6  15   6       14.64       21.18     15.68 o
   7  15   6       17.01        5.05     16.91 o
   8  15   6       99.28       70.44     19.02 o
  -8  16   6      195.62      214.16     26.14 o
  -7  16   6       55.40       55.11     27.89 o
  -6  16   6       58.84       85.47     18.19 o
  -5  16   6       73.66       65.23     17.26 o
  -4  16   6       73.92       19.98     15.87 o
  -3  16   6      143.83      181.33     23.60 o
  -2  16   6      156.94      174.21     19.28 o
  -1  16   6      115.25       99.80     14.57 o
   0  16   6      511.15      527.37     25.53 o
   1  16   6       50.28       35.97     13.58 o
   2  16   6        8.60       39.33     13.95 o
   3  16   6       29.93       24.56     14.57 o
   4  16   6       30.78       27.16     14.64 o
   5  16   6       90.15       93.16     25.89 o
   6  16   6        4.99      -22.35     17.47 o
   7  16   6      108.72      104.21     19.68 o
   8  16   6       88.53       89.77     19.71 o
  -8  17   6        0.07       33.54     22.88 o
  -7  17   6        1.51       -5.62     20.93 o
  -6  17   6        1.75       -6.81     18.09 o
  -5  17   6        0.12        2.60     17.06 o
  -4  17   6       30.64       18.83     16.31 o
  -3  17   6        0.17      -21.82     14.54 o
  -2  17   6        0.51       28.50     15.42 o
  -1  17   6        2.69       13.23     13.80 o
   0  17   6        0.60       -0.24     13.82 o
   1  17   6       56.87       62.76     14.30 o
   2  17   6      249.17      225.77     16.69 o
   3  17   6        0.51       -0.98     15.25 o
   4  17   6        9.01      -18.66     15.70 o
   5  17   6        6.09       -8.75     16.47 o
   6  17   6       54.49       35.33     17.96 o
   7  17   6       10.03        3.23     18.95 o
  -7  18   6        4.54      -21.74     21.21 o
  -6  18   6      274.64      298.41     27.92 o
  -5  18   6       29.15      -13.74     17.62 o
  -4  18   6      287.02      307.77     20.30 o
  -3  18   6      149.05      171.14     23.44 o
  -2  18   6      211.12      233.35     26.45 o
  -1  18   6      924.74      838.24     32.83 o
   0  18   6      850.49      780.78     41.19 o
   1  18   6      262.95      190.18     21.61 o
   2  18   6      115.12      145.96     16.01 o
   3  18   6      178.50      150.76     17.03 o
   4  18   6        1.11       -0.17     22.50 o
   5  18   6      181.13      160.68     21.01 o
   6  18   6       27.11       22.97     18.27 o
   7  18   6       52.48       35.41     20.05 o
  -7  19   6       19.11       30.45     22.59 o
  -6  19   6      129.66      136.29     21.02 o
  -5  19   6      438.92      485.55     41.38 o
  -4  19   6        0.02       -6.65     17.06 o
  -3  19   6      410.30      474.46     24.94 o
  -2  19   6      193.29      254.78     17.45 o
  -1  19   6       46.59       70.48     21.58 o
   0  19   6       33.26       41.79     15.15 o
   1  19   6      154.44      175.07     16.91 o
   2  19   6      284.58      286.27     18.60 o
   3  19   6      297.72      281.39     19.52 o
   4  19   6       62.87       40.61     17.53 o
   5  19   6      109.45      119.44     20.89 o
   6  19   6        1.05        9.31     19.80 o
  -6  20   6        3.04        5.96     20.72 o
  -5  20   6        3.78        0.37     18.84 o
  -4  20   6       42.20       37.64     18.11 o
  -3  20   6        0.62      -15.56     16.40 o
  -2  20   6       94.56      154.50     16.57 o
  -1  20   6       60.47       56.75     15.81 o
   0  20   6       71.11       52.89     15.55 o
   1  20   6       13.69      -22.14     14.76 o
   2  20   6      122.87      155.10     17.01 o
   3  20   6        0.35        0.95     16.12 o
   4  20   6       38.20       48.55     26.80 o
   5  20   6        0.10       -8.32     18.75 o
   6  20   6       10.22      -16.79     20.11 o
  -5  21   6       65.27       91.84     24.92 o
  -4  21   6       38.99       43.76     18.45 o
  -3  21   6       66.41       46.59     17.53 o
  -2  21   6       78.63      100.00     16.34 o
  -1  21   6        4.02       -2.48     15.30 o
   0  21   6        1.27      -23.18     15.45 o
   1  21   6       13.08       10.61     15.45 o
   2  21   6       57.20       70.96     16.37 o
   3  21   6       13.11        2.65     16.70 o
   4  21   6        2.11       -9.88     20.54 o
   5  21   6        5.38      -28.76     19.36 o
  -4  22   6        1.87       20.70     19.28 o
  -3  22   6       30.91       21.41     17.93 o
  -2  22   6       65.92       81.19     20.12 o
  -1  22   6       31.17       22.83     18.78 o
   0  22   6      439.75      466.41     24.25 o
   1  22   6       28.93       16.51     16.24 o
   2  22   6       32.63       19.14     24.51 o
   3  22   6        8.20        4.74     17.07 o
   4  22   6        4.99       13.16     18.66 o
  -3  23   6       31.87       66.39     18.84 o
  -2  23   6        7.38       12.94     16.60 o
  -1  23   6      107.92      110.77     17.03 o
   0  23   6        7.83       -8.26     18.50 o
   1  23   6      101.36      100.26     19.19 o
   2  23   6        4.84       -1.70     16.20 o
   3  23   6        6.59       -4.52     17.71 o
  -1  24   6       35.11       41.18     16.74 o
   0  24   6        1.13        1.73     17.93 o
 -10   1   7       24.42       -9.04     17.44 o
  -9   1   7      192.28      203.19     17.17 o
  -8   1   7        1.20       -0.21     11.97 o
  -7   1   7      287.17      298.74     17.79 o
  -6   1   7        2.79       -3.45      8.92 o
  -5   1   7      273.14      322.86     12.96 o
  -4   1   7       71.94      130.36     16.80 o
  -3   1   7        6.72       29.69     10.29 o
  -2   1   7     1517.72     1483.58     21.78 o
  -1   1   7        3.70        3.35     10.16 o
   0   1   7     2904.76     2581.93     34.35 o
   1   1   7     2772.98     2676.35     35.56 o
   2   1   7      313.65      272.06      8.48 o
   3   1   7        7.48      119.06     43.68 o
   4   1   7       37.53       71.12     12.32 o
   5   1   7      190.73      197.71     10.95 o
   6   1   7      348.26      355.93     16.91 o
   7   1   7      192.22      160.84     11.79 o
   8   1   7      150.93      182.35     13.54 o
   9   1   7       73.74       62.08     13.34 o
  10   1   7        2.73        7.84     14.68 o
 -10   2   7       82.85       80.66     15.88 o
  -9   2   7       53.84       47.08     14.28 o
  -8   2   7      152.20      152.67     14.27 o
  -7   2   7      159.62      148.43      9.61 o
  -6   2   7      194.42      192.78     11.33 o
  -5   2   7     1352.28     1422.51     25.81 o
  -4   2   7     1508.92     1415.43     22.46 o
  -3   2   7      751.52      718.69     13.75 o
  -2   2   7      607.14      713.88     27.01 o
  -1   2   7      332.56      313.83      8.77 o
   0   2   7       20.05      176.92     56.37 o
   1   2   7      992.36     1132.05     43.97 o
   2   2   7      105.94      124.65      7.29 o
   3   2   7     3727.32     3404.78     42.96 o
   4   2   7     1202.16     1127.28     19.15 o
   5   2   7      208.69      226.59     11.52 o
   6   2   7        0.52        4.75      9.37 o
   7   2   7      113.82      120.32     11.94 o
   8   2   7      166.03      162.26     13.30 o
   9   2   7      225.26      194.76     14.43 o
  10   2   7       32.70       26.52     14.73 o
 -10   3   7        1.48       -8.51     15.18 o
  -9   3   7       18.49       14.06     14.11 o
  -8   3   7        2.06        4.01     11.41 o
  -7   3   7        8.63      -11.82     10.25 o
  -6   3   7      160.66      194.99     10.05 o
  -5   3   7      107.78      157.79      9.43 o
  -4   3   7      203.66      253.02     17.00 o
  -3   3   7      294.82      326.03     12.66 o
  -2   3   7       17.70       31.33      7.99 o
  -1   3   7        4.16       53.40      8.41 o
   0   3   7       34.56       41.14      9.70 o
   1   3   7        5.86       67.26     11.77 o
   2   3   7      169.58      182.85      9.09 o
   3   3   7       20.57       98.83     18.90 o
   4   3   7      137.35      190.74     13.47 o
   5   3   7        5.79        2.94      7.31 o
   6   3   7        9.28       17.51      8.85 o
   7   3   7       77.82       78.88     10.48 o
   8   3   7       30.30        2.23     11.63 o
   9   3   7       14.88        7.05     15.03 o
  10   3   7        5.93       -3.22     15.94 o
 -10   4   7        0.29      -10.94     16.55 o
  -9   4   7       22.24       12.48     12.46 o
  -8   4   7       14.20        5.62     12.51 o
  -7   4   7       81.52       75.86     12.78 o
  -6   4   7       16.33       12.59     10.87 o
  -5   4   7      108.19      123.44      8.70 o
  -4   4   7       34.52       31.99      8.02 o
  -3   4   7       11.69       18.84      7.97 o
  -2   4   7       10.55       11.23      6.58 o
  -1   4   7      980.58      925.48     15.00 o
   0   4   7      637.40      660.96     14.04 o
   1   4   7        2.33       18.51      7.42 o
   2   4   7      622.94      631.17     13.02 o
   3   4   7     1328.63     1194.14     19.52 o
   4   4   7      400.40      412.96     11.67 o
   5   4   7        7.07       -4.60      8.76 o
   6   4   7      111.59       92.34     10.99 o
   7   4   7        0.05       -7.54     10.99 o
   8   4   7       10.66       -1.18     13.68 o
   9   4   7      103.46       76.08     18.30 o
  10   4   7       44.01       41.65     16.31 o
 -10   5   7       14.07       10.86     14.96 o
  -9   5   7       85.99       65.03     14.42 o
  -8   5   7       22.11       16.76     13.58 o
  -7   5   7      220.08      256.42     15.33 o
  -6   5   7        3.45      -11.51     12.15 o
  -5   5   7      229.43      247.30     11.68 o
  -4   5   7      136.18      139.17      8.80 o
  -3   5   7      373.47      405.89     10.98 o
  -2   5   7      429.09      452.00     10.54 o
  -1   5   7      287.35      347.93      9.00 o
   0   5   7      749.01      693.98     12.94 o
   1   5   7      912.04      826.64     15.25 o
   2   5   7        8.05       27.66      7.33 o
   3   5   7       38.05       69.33      8.73 o
   4   5   7      240.59      242.94     10.46 o
   5   5   7      464.51      432.02     14.17 o
   6   5   7      471.27      429.05     20.12 o
   7   5   7       56.75       30.07     17.17 o
   8   5   7       76.91       91.05     14.52 o
   9   5   7        5.05        2.20     14.93 o
  10   5   7        5.49        3.13     15.67 o
 -10   6   7      114.32      124.11     17.93 o
  -9   6   7       63.84       42.19     14.45 o
  -8   6   7      639.44      715.66     23.00 o
  -7   6   7        9.82       -2.93     14.29 o
  -6   6   7      300.98      279.01     16.04 o
  -5   6   7       29.13       34.43     10.68 o
  -4   6   7      307.49      357.27     13.10 o
  -3   6   7      482.39      507.09     12.72 o
  -2   6   7      462.31      482.96     11.47 o
  -1   6   7     1105.06     1076.63     18.36 o
   0   6   7      738.02      776.89     14.34 o
   1   6   7      500.82      554.67     12.19 o
   2   6   7      318.68      347.99     10.09 o
   3   6   7      589.66      564.71     12.79 o
   4   6   7      184.99      190.19     10.60 o
   5   6   7      281.79      327.33     12.90 o
   6   6   7        0.09        6.68     10.76 o
   7   6   7      450.82      483.63     17.36 o
   8   6   7       27.19       30.94     13.29 o
   9   6   7       94.98       92.99     14.78 o
 -10   7   7        0.00       -1.48     17.11 o
  -9   7   7       12.65       12.45     15.90 o
  -8   7   7       84.53       82.25     13.80 o
  -7   7   7        4.86       12.25     12.46 o
  -6   7   7      152.58      139.66     12.70 o
  -5   7   7       82.75      104.55     11.63 o
  -4   7   7       34.65       30.51     10.05 o
  -3   7   7      204.88      219.92     15.08 o
  -2   7   7       33.82       33.93      7.77 o
  -1   7   7       24.43       36.55      8.32 o
   0   7   7       26.23       22.13      7.91 o
   1   7   7      367.64      380.52     10.23 o
   2   7   7      125.95      140.93      8.77 o
   3   7   7      619.42      644.13     14.62 o
   4   7   7        1.08        6.25      8.78 o
   5   7   7      618.08      565.26     15.94 o
   6   7   7        2.17        2.39     11.29 o
   7   7   7       14.13        2.47     13.24 o
   8   7   7       12.04       -4.45     12.64 o
   9   7   7       18.45       10.81     14.26 o
  -9   8   7       49.16       64.22     17.05 o
  -8   8   7      137.97      137.66     16.23 o
  -7   8   7       27.79        8.31     12.68 o
  -6   8   7      155.41      147.46     13.15 o
  -5   8   7       39.67       31.06     10.71 o
  -4   8   7       49.93       43.78     11.35 o
  -3   8   7      115.29      125.79     12.95 o
  -2   8   7       51.45       48.82     13.51 o
  -1   8   7      115.98       95.21      8.24 o
   0   8   7       78.98       99.26     11.56 o
   1   8   7      228.68      217.66      9.96 o
   2   8   7       15.30       18.99      7.90 o
   3   8   7     1810.07     1656.03     26.87 o
   4   8   7      207.44      219.71     10.71 o
   5   8   7      275.40      258.83     12.37 o
   6   8   7       13.40       -4.51     11.71 o
   7   8   7        4.23       -5.20     13.60 o
   8   8   7       17.60        8.49     13.42 o
   9   8   7       72.67       92.89     17.48 o
  -9   9   7       28.74        7.17     16.67 o
  -8   9   7       21.43       -1.60     15.01 o
  -7   9   7       82.76       96.38     16.28 o
  -6   9   7      151.25      190.67     16.35 o
  -5   9   7      799.92      777.89     20.79 o
  -4   9   7        7.43       -7.34      7.25 o
  -3   9   7      340.99      420.49     14.88 o
  -2   9   7       92.43       80.64     11.21 o
  -1   9   7       37.12       48.62      8.26 o
   0   9   7      681.65      678.01     15.69 o
   1   9   7        1.06        2.37      7.05 o
   2   9   7       95.21       58.49     10.40 o
   3   9   7       25.90       43.87     14.92 o
   4   9   7      747.53      744.40     16.60 o
   5   9   7      117.89      133.47     11.92 o
   6   9   7      302.77      311.51     13.93 o
   7   9   7        7.49       17.29     13.80 o
   8   9   7        3.56        4.53     14.79 o
   9   9   7      131.55      143.21     17.13 o
  -9  10   7       28.90       23.26     17.11 o
  -8  10   7      169.78      203.56     23.35 o
  -7  10   7        3.94       -9.14     15.63 o
  -6  10   7       26.96       35.25     13.11 o
  -5  10   7       58.10       69.37     12.77 o
  -4  10   7       44.08       64.95     14.85 o
  -3  10   7      319.28      381.95     15.58 o
  -2  10   7        4.57        3.32     10.53 o
  -1  10   7      743.95      729.62     18.38 o
   0  10   7       62.27       75.68      8.37 o
   1  10   7       80.41       69.49      7.74 o
   2  10   7       22.57       13.45      7.34 o
   3  10   7      191.90      157.40     11.78 o
   4  10   7       64.82       68.65     10.41 o
   5  10   7       48.29       48.63     10.61 o
   6  10   7       25.70       22.46     12.78 o
   7  10   7      230.33      226.03     16.02 o
   8  10   7        0.97        6.53     15.07 o
   9  10   7       78.44       81.90     17.10 o
  -9  11   7       25.38        8.33     17.10 o
  -8  11   7       26.70        1.93     16.04 o
  -7  11   7       37.90       43.40     14.53 o
  -6  11   7        3.91       -4.05     12.20 o
  -5  11   7        7.42        5.13     12.48 o
  -4  11   7        0.49       -9.95     17.53 o
  -3  11   7       16.56        8.52     13.87 o
  -2  11   7        2.18        6.56     12.58 o
  -1  11   7       39.72       23.20     12.43 o
   0  11   7        3.81       -3.36     12.29 o
   1  11   7      269.17      247.58     13.33 o
   2  11   7      282.72      283.26     12.76 o
   3  11   7       11.54       10.81     10.65 o
   4  11   7       10.87       -3.87     12.86 o
   5  11   7       51.91       46.41     12.73 o
   6  11   7        0.26       -8.67     12.63 o
   7  11   7        0.60      -14.40     13.81 o
   8  11   7       25.78       16.30     17.42 o
  -9  12   7       26.01        8.36     19.38 o
  -8  12   7      183.73      230.30     18.05 o
  -7  12   7       28.13       31.84     13.79 o
  -6  12   7       13.65        3.74     12.66 o
  -5  12   7        1.66        3.01     13.13 o
  -4  12   7        6.48       -3.70     13.71 o
  -3  12   7      396.03      450.24     27.69 o
  -2  12   7      108.93      124.14     14.12 o
  -1  12   7      612.24      583.89     20.01 o
   0  12   7      109.08      124.23     13.79 o
   1  12   7       13.38       24.35     12.01 o
   2  12   7       68.08       28.23     11.61 o
   3  12   7       14.28        6.10     10.82 o
   4  12   7       30.08       40.24     13.37 o
   5  12   7       31.49       32.47     12.92 o
   6  12   7       46.63       70.80     15.57 o
   7  12   7      103.65      139.71     15.13 o
   8  12   7       12.01        0.38     17.75 o
  -8  13   7       36.68       39.72     16.42 o
  -7  13   7       69.36       81.55     14.36 o
  -6  13   7       82.56       37.85     14.76 o
  -5  13   7      149.71      214.99     15.50 o
  -4  13   7       39.55       37.17     16.68 o
  -3  13   7      115.82      169.65     16.39 o
  -2  13   7       22.94       22.29     13.35 o
  -1  13   7        2.54       -1.97     12.95 o
   0  13   7      114.23      154.49     14.45 o
   1  13   7       32.15        3.89     13.04 o
   2  13   7      105.84      102.02     13.70 o
   3  13   7        0.45       -4.21     12.85 o
   4  13   7      448.15      470.42     18.53 o
   5  13   7      297.94      283.74     15.49 o
   6  13   7       11.67       21.77     13.81 o
   7  13   7        0.11       15.83     15.68 o
   8  13   7        1.32       -6.20     15.23 o
  -8  14   7       33.29       37.13     16.66 o
  -7  14   7        6.90       24.40     15.90 o
  -6  14   7       75.89       87.59     15.21 o
  -5  14   7       52.64       44.39     13.74 o
  -4  14   7      295.61      335.12     16.24 o
  -3  14   7        5.32       14.31     15.00 o
  -2  14   7       57.22       90.50     14.50 o
  -1  14   7      274.49      273.70     16.46 o
   0  14   7      332.81      360.82     17.49 o
   1  14   7       60.40       46.29     15.35 o
   2  14   7       39.01       26.49     13.91 o
   3  14   7      130.90      137.93     15.60 o
   4  14   7       32.53       64.33     16.95 o
   5  14   7      172.66      169.98     14.29 o
   6  14   7      114.21      111.64     14.54 o
   7  14   7        1.13      -16.60     15.30 o
  -7  15   7       51.20       45.36     19.76 o
  -6  15   7       53.83       64.48     17.94 o
  -5  15   7        0.59      -18.91     16.36 o
  -4  15   7        6.49       15.88     15.44 o
  -3  15   7       84.89       84.61     16.16 o
  -2  15   7      131.50      166.94     16.04 o
  -1  15   7       63.76       96.36     14.55 o
   0  15   7        5.58       -9.91     13.98 o
   1  15   7       57.03       53.99     14.33 o
   2  15   7       91.49       95.00     14.97 o
   3  15   7      119.75       77.29     15.53 o
   4  15   7        5.40       -3.35     15.07 o
   5  15   7      166.05      197.76     17.32 o
   6  15   7       55.74       36.85     16.71 o
   7  15   7        1.72       -7.61     15.07 o
  -7  16   7        8.72        5.11     21.75 o
  -6  16   7       51.73       28.14     19.86 o
  -5  16   7       39.32        9.92     18.42 o
  -4  16   7      118.65      112.80     18.77 o
  -3  16   7      144.52      138.30     18.09 o
  -2  16   7      186.50      201.49     18.12 o
  -1  16   7      301.78      246.63     16.91 o
   0  16   7      141.65      126.29     15.32 o
   1  16   7      253.07      216.04     16.75 o
   2  16   7      120.52      152.84     16.16 o
   3  16   7      117.28      124.29     19.96 o
   4  16   7       17.81        0.84     15.61 o
   5  16   7       58.71       47.44     17.10 o
   6  16   7       47.00       43.92     19.96 o
   7  16   7       42.62       43.10     18.90 o
  -6  17   7        1.87      -26.73     19.63 o
  -5  17   7       31.85       44.00     19.37 o
  -4  17   7       25.61       37.54     18.66 o
  -3  17   7        3.23      -10.87     17.00 o
  -2  17   7      107.26      120.82     17.90 o
  -1  17   7       43.98       35.35     16.43 o
   0  17   7       67.24      104.70     19.35 o
   1  17   7      173.79      217.20     18.78 o
   2  17   7        2.40        7.98     18.84 o
   3  17   7        0.11        4.41     21.22 o
   4  17   7       15.09       -4.34     17.48 o
   5  17   7       43.81       24.87     18.72 o
   6  17   7      119.50      146.50     26.02 o
  -6  18   7        1.22        6.33     20.43 o
  -5  18   7       22.36       29.44     19.96 o
  -4  18   7       46.03       74.04     19.36 o
  -3  18   7        4.20      -13.60     17.74 o
  -2  18   7        3.54       -5.66     23.30 o
  -1  18   7        4.22        1.36     16.54 o
   0  18   7       28.59       39.15     16.61 o
   1  18   7       27.82       29.12     20.39 o
   2  18   7        3.50        4.72     17.02 o
   3  18   7      119.73       92.20     23.56 o
   4  18   7      102.53      128.82     19.50 o
   5  18   7       42.68       47.83     19.56 o
   6  18   7       88.15       94.58     21.52 o
  -5  19   7        0.84        4.65     24.12 o
  -4  19   7       11.61       -5.93     18.92 o
  -3  19   7        1.05      -19.58     17.76 o
  -2  19   7       32.17        5.94     20.86 o
  -1  19   7        6.66        4.03     17.00 o
   0  19   7       15.15        7.65     17.01 o
   1  19   7        7.87      -15.37     16.85 o
   2  19   7       12.90       53.40     17.83 o
   3  19   7       53.50       50.58     23.26 o
   4  19   7        8.35        4.71     18.61 o
   5  19   7       92.19       60.76     20.18 o
  -4  20   7      232.11      252.44     22.51 o
  -3  20   7      110.47       71.52     18.59 o
  -2  20   7       99.57      156.25     18.64 o
  -1  20   7       22.51       -1.01     17.54 o
   0  20   7        5.54       37.10     17.96 o
   1  20   7      154.73      151.04     19.42 o
   2  20   7       11.19       11.12     17.86 o
   3  20   7      244.44      293.40     27.66 o
   4  20   7       83.78       80.89     19.73 o
  -3  21   7        9.90       51.37     18.88 o
  -2  21   7      179.00      213.41     19.76 o
  -1  21   7       10.70        6.68     18.24 o
   0  21   7       97.94       81.43     22.19 o
   1  21   7       11.14        8.60     18.35 o
   2  21   7        9.44        4.37     18.56 o
   3  21   7       17.81       -0.80     24.94 o
  -1  22   7       46.48       61.05     18.99 o
   0  22   7       30.49       15.08     18.86 o
   1  22   7        4.42       -6.75     18.36 o
  -9   0   8       96.87      106.56     25.11 o
  -8   0   8      117.28       93.02     28.41 o
  -7   0   8       61.51       26.31     16.23 o
  -6   0   8       81.27      114.83     15.56 o
  -5   0   8        6.53       13.99     13.32 o
  -4   0   8       41.38      109.40     15.75 o
  -3   0   8       27.78       64.55     12.60 o
  -2   0   8        3.49       -7.19     11.62 o
  -1   0   8     1629.42     1440.38     32.92 o
   0   0   8       79.25       87.02     12.34 o
   1   0   8     1730.86     1848.10     39.90 o
   2   0   8      227.78      266.01     15.00 o
   3   0   8       12.50       11.59     13.11 o
   4   0   8      542.81      526.44     20.49 o
   5   0   8      274.44      297.35     18.09 o
   6   0   8      115.16      106.39     16.64 o
   7   0   8       96.39      141.67     25.82 o
   8   0   8        5.08        9.16     19.66 o
   9   0   8       60.28       56.01     21.67 o
  -9   1   8        6.36       -0.45     17.10 o
  -8   1   8       22.59        7.93     13.99 o
  -7   1   8        3.00       14.76     12.84 o
  -6   1   8       30.10       40.98     10.34 o
  -5   1   8      103.77       79.82      9.88 o
  -4   1   8      771.53      726.01     17.61 o
  -3   1   8        0.25       -9.42      8.20 o
  -2   1   8      294.67      292.17     10.46 o
  -1   1   8       50.78       97.14     20.66 o
   0   1   8        4.11       -7.03      8.03 o
   1   1   8      846.04      876.54     42.89 o
   2   1   8      511.32      579.33     14.03 o
   3   1   8       66.00       58.03      9.56 o
   4   1   8      146.53      213.88     11.75 o
   5   1   8        5.51       -6.63     10.04 o
   6   1   8        1.09        7.74     10.88 o
   7   1   8        0.42      -16.89     11.26 o
   8   1   8       30.06       13.16     13.00 o
   9   1   8       25.23       16.07     14.80 o
  -9   2   8        1.49       -2.51     15.81 o
  -8   2   8        1.72       -4.61     13.75 o
  -7   2   8        5.43        5.16     12.44 o
  -6   2   8       95.96       92.88     12.05 o
  -5   2   8      107.37      136.92     11.51 o
  -4   2   8       13.37       49.30      9.34 o
  -3   2   8      174.31      161.12      8.74 o
  -2   2   8      313.74      312.80      9.80 o
  -1   2   8      136.41      142.80      8.44 o
   0   2   8       87.59       88.05      7.98 o
   1   2   8        2.76       67.39      8.28 o
   2   2   8      172.03      239.97     12.25 o
   3   2   8      188.71      212.86     10.61 o
   4   2   8      194.10      213.94     10.98 o
   5   2   8        0.05       -4.86      9.79 o
   6   2   8      103.21       86.22     11.19 o
   7   2   8       85.85       74.92     12.54 o
   8   2   8       17.94        2.06     12.62 o
   9   2   8       16.80       29.87     16.66 o
  -9   3   8       11.65        6.11     14.55 o
  -8   3   8       46.40       45.74     13.71 o
  -7   3   8       13.86       18.53     12.05 o
  -6   3   8      207.74      255.88     12.40 o
  -5   3   8       33.10       41.25      8.82 o
  -4   3   8      749.50      757.94     23.02 o
  -3   3   8      540.53      540.43     14.79 o
  -2   3   8      368.03      385.79     12.68 o
  -1   3   8      227.73      245.13     12.98 o
   0   3   8       27.80       23.13      8.31 o
   1   3   8      771.70      777.99     16.42 o
   2   3   8      752.02      717.27     15.89 o
   3   3   8      136.76      112.40     12.23 o
   4   3   8      176.89      179.76     15.99 o
   5   3   8       85.14       74.44      9.77 o
   6   3   8       46.85       37.58     12.74 o
   7   3   8       89.02       72.99     14.22 o
   8   3   8      124.54      106.09     15.11 o
   9   3   8       92.33       95.95     19.40 o
  -9   4   8       44.85       24.54     18.07 o
  -8   4   8      113.29      147.40     20.00 o
  -7   4   8      103.76      111.59     13.68 o
  -6   4   8      103.53      113.03     13.14 o
  -5   4   8      228.58      257.26     15.52 o
  -4   4   8       55.60       58.46     10.10 o
  -3   4   8      437.67      498.87     13.43 o
  -2   4   8        0.12        0.02      8.23 o
  -1   4   8      653.94      675.13     14.88 o
   0   4   8        0.16       11.52      8.66 o
   1   4   8      769.26      909.48     18.89 o
   2   4   8      143.56      217.98     12.28 o
   3   4   8      248.95      278.92     12.13 o
   4   4   8       23.78       29.30     10.43 o
   5   4   8      238.33      268.98     13.97 o
   6   4   8       15.90       -4.41     13.28 o
   7   4   8       13.09       46.49     16.38 o
   8   4   8       80.88       92.17     16.56 o
   9   4   8       61.52       63.31     16.78 o
  -9   5   8        6.39       -4.33     18.10 o
  -8   5   8       86.67       97.86     15.18 o
  -7   5   8       54.51       59.01     14.89 o
  -6   5   8        1.34      -14.83     13.88 o
  -5   5   8       13.89       18.45     11.60 o
  -4   5   8       25.31        9.96     11.74 o
  -3   5   8      137.70      147.47     13.52 o
  -2   5   8       96.82      129.54     10.03 o
  -1   5   8        1.06       -2.20      8.85 o
   0   5   8      232.38      277.02     11.21 o
   1   5   8       68.89      105.35      9.81 o
   2   5   8        4.16       22.29      9.23 o
   3   5   8        5.50       10.48     10.37 o
   4   5   8       57.13       40.92     11.13 o
   5   5   8       18.04       21.88     11.14 o
   6   5   8       31.74       41.64     12.12 o
   7   5   8        6.36       20.99     16.91 o
   8   5   8      145.39      158.34     16.71 o
  -9   6   8       44.15       25.80     15.13 o
  -8   6   8       22.98       20.87     15.02 o
  -7   6   8       11.83       25.49     13.64 o
  -6   6   8       19.57       21.79     16.66 o
  -5   6   8       16.18       15.12     12.02 o
  -4   6   8        9.36       -0.99     11.69 o
  -3   6   8        8.01        1.33     11.23 o
  -2   6   8      185.03      208.63     15.57 o
  -1   6   8      155.53      119.44     11.58 o
   0   6   8      105.17      102.76     10.15 o
   1   6   8       19.49       19.67      9.65 o
   2   6   8      365.51      357.38     13.13 o
   3   6   8      151.60      179.25     15.57 o
   4   6   8        4.63       -9.21     10.34 o
   5   6   8       18.10        2.87     11.03 o
   6   6   8       13.61       13.72     12.80 o
   7   6   8        7.10       19.45     12.89 o
   8   6   8        4.58        4.60     15.36 o
  -9   7   8        1.55       -0.03     16.71 o
  -8   7   8       92.17       95.80     15.97 o
  -7   7   8       25.35       59.56     14.22 o
  -6   7   8       54.76       59.53     14.43 o
  -5   7   8        2.24       25.47     14.31 o
  -4   7   8      189.11      200.83     14.04 o
  -3   7   8        0.39      -16.92     11.28 o
  -2   7   8      396.88      411.38     15.75 o
  -1   7   8        1.60        1.60      9.47 o
   0   7   8       68.93      104.78     11.47 o
   1   7   8      272.50      272.07     12.78 o
   2   7   8       25.57       34.22      9.80 o
   3   7   8      392.42      397.28     13.78 o
   4   7   8       20.85       13.79     10.64 o
   5   7   8      363.48      337.78     14.36 o
   6   7   8      128.66      149.61     13.25 o
   7   7   8      115.75      128.20     14.92 o
   8   7   8       11.03        0.36     14.05 o
  -8   8   8        1.09       13.70     17.43 o
  -7   8   8      237.02      249.75     18.32 o
  -6   8   8       12.14       -0.10     13.21 o
  -5   8   8      750.80      805.37     22.25 o
  -4   8   8      239.93      311.47     24.57 o
  -3   8   8      319.92      287.97     14.70 o
  -2   8   8      178.26      250.52     13.82 o
  -1   8   8      193.66      231.76     12.75 o
   0   8   8      172.07      165.04     10.46 o
   1   8   8      914.63      942.80     21.47 o
   2   8   8      444.99      411.19     13.61 o
   3   8   8      409.03      453.08     14.43 o
   4   8   8      209.93      221.58     16.71 o
   5   8   8      167.71      206.81     13.08 o
   6   8   8        5.72       -8.81     11.91 o
   7   8   8        0.42       14.66     12.91 o
   8   8   8       38.34       54.00     16.19 o
  -8   9   8        0.14       17.66     16.52 o
  -7   9   8       36.00       56.01     19.39 o
  -6   9   8        1.88       -3.03     15.40 o
  -5   9   8       10.77       14.66     12.63 o
  -4   9   8       12.77       17.93     12.60 o
  -3   9   8        2.17      -17.51     11.67 o
  -2   9   8      137.60      170.83     12.76 o
  -1   9   8      144.61      129.32     11.18 o
   0   9   8      557.00      535.95     14.27 o
   1   9   8      370.62      371.67     12.57 o
   2   9   8      244.93      256.45     12.94 o
   3   9   8        3.28       -2.72     10.15 o
   4   9   8      173.55      202.05     13.99 o
   5   9   8       47.21       31.78     11.62 o
   6   9   8        9.92        8.74     12.09 o
   7   9   8        8.01       -9.60     14.88 o
   8   9   8       65.44       63.35     18.00 o
  -8  10   8        0.36        9.38     16.70 o
  -7  10   8       96.12      143.28     20.95 o
  -6  10   8       24.76       19.53     16.11 o
  -5  10   8      126.05       94.43     16.41 o
  -4  10   8      179.44      188.23     18.27 o
  -3  10   8        1.54       -1.52     14.12 o
  -2  10   8        0.93       -5.53     10.67 o
  -1  10   8       65.87       65.68     11.40 o
   0  10   8       65.73       89.04     11.85 o
   1  10   8      335.33      345.63     17.68 o
   2  10   8       34.13       18.24     11.99 o
   3  10   8       18.54       18.75     13.42 o
   4  10   8       53.59       22.59     12.46 o
   5  10   8       46.20       46.51     13.56 o
   6  10   8        4.32       -2.12     14.10 o
   7  10   8        0.35      -16.40     15.07 o
  -8  11   8       95.20       91.72     17.80 o
  -7  11   8      255.51      293.95     18.20 o
  -6  11   8        2.43       22.30     16.27 o
  -5  11   8        6.11       23.26     15.32 o
  -4  11   8        6.56        3.62     16.96 o
  -3  11   8        4.69      -12.78     14.69 o
  -2  11   8      333.05      369.06     18.27 o
  -1  11   8       50.31       59.92     14.29 o
   0  11   8     1050.13      966.75     42.41 o
   1  11   8      183.77      180.89     25.50 o
   2  11   8      170.05      195.05     14.20 o
   3  11   8        5.91       -6.18     13.51 o
   4  11   8       13.00       24.87     14.13 o
   5  11   8      191.73      160.79     14.83 o
   6  11   8      126.67      140.87     15.50 o
   7  11   8       19.74       28.89     17.11 o
  -7  12   8      107.11      145.28     17.05 o
  -6  12   8       11.49       24.87     19.02 o
  -5  12   8      283.29      325.27     22.35 o
  -4  12   8       59.67       78.66     16.52 o
  -3  12   8      219.03      201.34     18.38 o
  -2  12   8      151.13      199.98     16.82 o
  -1  12   8       25.43       67.76     14.85 o
   0  12   8       16.39       -8.69     14.30 o
   1  12   8      226.63      283.95     17.65 o
   2  12   8       72.00       56.62     15.41 o
   3  12   8        5.88       -5.66     12.75 o
   4  12   8      345.90      316.51     27.58 o
   5  12   8       11.53       10.22     15.06 o
   6  12   8       60.48       66.12     16.48 o
   7  12   8       17.70       11.46     17.24 o
  -7  13   8       20.04       -4.38     20.50 o
  -6  13   8       45.18       11.35     19.59 o
  -5  13   8       35.59       68.99     16.63 o
  -4  13   8        0.33       -1.38     15.94 o
  -3  13   8       28.11       44.38     17.12 o
  -2  13   8      123.68      120.67     20.95 o
  -1  13   8       91.46       60.48     15.34 o
   0  13   8        4.96       11.65     16.11 o
   1  13   8       12.42       30.01     14.85 o
   2  13   8       15.66        8.33     15.23 o
   3  13   8       10.47       20.76     19.45 o
   4  13   8       13.22       -0.76     14.34 o
   5  13   8        0.05      -12.08     15.07 o
   6  13   8        2.47      -20.12     17.71 o
  -6  14   8        1.23       -0.99     17.47 o
  -5  14   8      242.77      286.14     17.92 o
  -4  14   8       90.51       95.02     17.70 o
  -3  14   8      160.60      152.47     19.79 o
  -2  14   8      187.93      186.11     17.45 o
  -1  14   8       62.01       49.28     15.66 o
   0  14   8       86.00       93.68     15.94 o
   1  14   8      451.58      400.02     23.98 o
   2  14   8      320.32      296.74     25.60 o
   3  14   8      388.48      351.12     19.92 o
   4  14   8       69.79       47.83     17.00 o
   5  14   8      220.58      234.37     17.48 o
   6  14   8        6.06       15.34     19.18 o
  -6  15   8       26.98       20.23     17.44 o
  -5  15   8        3.07       19.45     15.04 o
  -4  15   8       60.60       61.85     14.92 o
  -3  15   8        8.68      -24.29     16.19 o
  -2  15   8       58.54       89.79     16.93 o
  -1  15   8       37.02       21.79     15.90 o
   0  15   8       85.28       87.13     16.46 o
   1  15   8        6.02      -11.96     15.52 o
   2  15   8       69.01       64.09     16.66 o
   3  15   8       32.29       23.02     16.67 o
   4  15   8      105.18      119.76     18.32 o
   5  15   8        1.82        1.11     19.52 o
   6  15   8       50.84       46.23     23.48 o
  -5  16   8        0.70       11.30     18.57 o
  -4  16   8        9.97        1.52     17.80 o
  -3  16   8       54.32       89.39     16.96 o
  -2  16   8        9.86      -18.09     16.59 o
  -1  16   8      224.78      264.79     19.07 o
   0  16   8       18.42       17.59     16.21 o
   1  16   8      115.05      122.52     17.47 o
   2  16   8       97.05      144.88     18.06 o
   3  16   8        8.95       -8.96     16.75 o
   4  16   8       14.45      -18.32     17.37 o
   5  16   8        7.35       12.24     20.24 o
  -5  17   8       34.14       22.77     20.99 o
  -4  17   8       25.51       13.86     24.40 o
  -3  17   8      128.27      125.67     19.14 o
  -2  17   8        2.44       -0.22     18.49 o
  -1  17   8        7.15        8.15     18.20 o
   0  17   8        0.81       34.91     18.41 o
   1  17   8        1.64       -9.12     16.58 o
   2  17   8       11.90        9.46     17.05 o
   3  17   8       16.81       -5.79     17.45 o
   4  17   8       17.13       17.65     18.28 o
  -4  18   8        6.92        9.21     20.47 o
  -3  18   8      150.33      132.80     19.98 o
  -2  18   8        2.57        5.09     19.03 o
  -1  18   8      229.84      267.82     25.85 o
   0  18   8        0.34      -25.58     18.47 o
   1  18   8      171.29      185.74     20.96 o
   2  18   8       47.86       50.12     19.66 o
   3  18   8        1.55      -28.33     18.89 o
  -3  19   8       25.71       53.09     19.46 o
  -2  19   8       25.52       48.72     20.03 o
  -1  19   8        1.56        7.07     19.34 o
   0  19   8       51.16       78.36     19.93 o
   1  19   8       81.42       54.33     20.07 o
   2  19   8       87.88      118.58     21.04 o
   0  20   8       14.50        9.92     19.69 o
  -8   1   9       92.15      143.56     18.18 o
  -7   1   9        3.71      -17.66     14.29 o
  -6   1   9      104.51      104.05     13.63 o
  -5   1   9        3.42       14.31     10.90 o
  -4   1   9        1.42      -15.30     10.20 o
  -3   1   9      267.12      284.62     11.83 o
  -2   1   9      170.68      192.90     10.86 o
  -1   1   9      126.65       77.90      9.99 o
   0   1   9      254.85      304.42     12.05 o
   1   1   9        4.92       -1.08      9.57 o
   2   1   9        9.25       12.36      9.82 o
   3   1   9        3.23        2.61     10.11 o
   4   1   9       20.47       16.07     10.62 o
   5   1   9      108.65      124.51     15.66 o
   6   1   9        5.53      -18.40     12.27 o
   7   1   9      105.15      129.03     14.25 o
  -8   2   9        1.25       40.14     16.30 o
  -7   2   9      107.60      122.42     14.34 o
  -6   2   9        1.80      -11.82     12.33 o
  -5   2   9       65.74       78.85     13.81 o
  -4   2   9      118.29       96.05     10.96 o
  -3   2   9      275.84      290.56     12.54 o
  -2   2   9       16.98       29.01      9.26 o
  -1   2   9        3.71        3.55     10.11 o
   0   2   9       99.47      109.71     11.27 o
   1   2   9       83.52       86.63     11.37 o
   2   2   9       76.57       47.64     11.20 o
   3   2   9      213.97      279.59     18.83 o
   4   2   9       52.83       70.81     12.50 o
   5   2   9      406.74      420.85     17.48 o
   6   2   9        1.78       -4.75     13.98 o
   7   2   9       20.88       35.10     15.02 o
  -8   3   9        8.56       -3.26     17.46 o
  -7   3   9        0.20       -3.34     15.70 o
  -6   3   9       19.93       21.49     15.43 o
  -5   3   9       10.55       -5.34     13.92 o
  -4   3   9       31.35       21.64     13.54 o
  -3   3   9       81.33       40.35     13.87 o
  -2   3   9       38.32       31.82      9.79 o
  -1   3   9       30.39       19.16     10.25 o
   0   3   9       38.33       13.89     11.21 o
   1   3   9      371.81      368.43     14.94 o
   2   3   9        8.43       19.21     11.53 o
   3   3   9      442.57      419.73     24.78 o
   4   3   9      128.46      142.32     14.68 o
   5   3   9        3.71       11.49     14.28 o
   6   3   9        0.19      -11.41     14.82 o
   7   3   9        7.96       11.99     15.82 o
  -8   4   9        6.51       -0.32     17.96 o
  -7   4   9        1.43       -3.21     15.73 o
  -6   4   9      135.93      156.96     16.75 o
  -5   4   9      133.91      142.95     15.40 o
  -4   4   9       21.29        8.93     14.34 o
  -3   4   9       67.40       46.34     12.58 o
  -2   4   9       19.94       19.05     11.83 o
  -1   4   9      139.61      134.00     11.15 o
   0   4   9      194.02      201.57     11.42 o
   1   4   9        0.21       -3.13      9.65 o
   2   4   9       33.76       19.76     12.67 o
   3   4   9       22.54       29.16     15.21 o
   4   4   9        0.19       -5.98     13.37 o
   5   4   9       75.50       91.37     14.89 o
   6   4   9       19.79        6.96     15.23 o
   7   4   9        9.62       -4.30     15.93 o
  -7   5   9        1.87       -5.96     16.18 o
  -6   5   9      105.56       82.77     18.43 o
  -5   5   9        0.58       -3.03     12.76 o
  -4   5   9       91.81      126.45     14.20 o
  -3   5   9       11.29        5.60     12.63 o
  -2   5   9      162.42      181.48     13.14 o
  -1   5   9       48.92       46.85     11.07 o
   0   5   9      146.71      150.55     11.96 o
   1   5   9      229.85      225.78     13.11 o
   2   5   9       44.92       12.57     11.67 o
   3   5   9      272.81      238.23     16.20 o
   4   5   9       10.75       16.73     13.62 o
   5   5   9      191.86      186.10     15.96 o
   6   5   9        9.35       23.57     15.19 o
   7   5   9      128.01      128.12     16.97 o
  -7   6   9      109.76      131.23     17.74 o
  -6   6   9       57.83       80.50     16.28 o
  -5   6   9       39.90       51.57     13.71 o
  -4   6   9       39.21       16.68     13.66 o
  -3   6   9      271.29      347.47     16.57 o
  -2   6   9       47.23       32.64     12.87 o
  -1   6   9      401.35      439.19     17.34 o
   0   6   9       13.43       -6.04     10.73 o
   1   6   9      549.31      581.91     19.03 o
   2   6   9       34.90       19.42     11.94 o
   3   6   9        1.17        9.99     12.08 o
   4   6   9      112.66      113.99     13.42 o
   5   6   9        4.80      -12.07     12.95 o
   6   6   9       53.83       68.49     15.55 o
   7   6   9       26.40       20.34     16.01 o
  -7   7   9       35.02       32.19     15.31 o
  -6   7   9       34.25       57.93     15.76 o
  -5   7   9       68.71       46.78     13.88 o
  -4   7   9      122.97      114.47     14.67 o
  -3   7   9        0.07       12.17     12.99 o
  -2   7   9       26.37        1.47     15.25 o
  -1   7   9        3.61       17.65     11.79 o
   0   7   9       52.65       43.86     12.50 o
   1   7   9        1.63        2.62     11.43 o
   2   7   9       10.16       29.48     12.72 o
   3   7   9       15.14       -3.61     12.17 o
   4   7   9      102.67      124.69     13.74 o
   5   7   9        0.10      -12.54     13.08 o
   6   7   9        7.03      -16.32     13.87 o
   7   7   9       31.92       14.53     16.14 o
  -7   8   9       27.67       52.79     17.87 o
  -6   8   9        0.08      -18.93     14.40 o
  -5   8   9       34.28       24.00     14.02 o
  -4   8   9        3.49        9.20     13.99 o
  -3   8   9      154.33      171.10     18.68 o
  -2   8   9       28.19       39.30     13.30 o
  -1   8   9       94.46      109.47     13.61 o
   0   8   9        5.34       -5.60     11.72 o
   1   8   9      202.61      221.21     15.21 o
   2   8   9       34.53       37.99     12.02 o
   3   8   9        0.89      -18.17     12.11 o
   4   8   9       22.87       34.61     12.86 o
   5   8   9       41.68       19.94     13.40 o
   6   8   9       29.04       13.74     17.52 o
  -7   9   9       65.95       66.51     21.19 o
  -6   9   9      139.34      213.23     19.01 o
  -5   9   9       31.03        9.26     16.51 o
  -4   9   9      186.67      223.16     20.45 o
  -3   9   9        3.31      -20.57     13.71 o
  -2   9   9        2.10       -1.07     13.13 o
  -1   9   9        1.25       -8.28     12.88 o
   0   9   9        4.37       -1.66     11.85 o
   1   9   9       80.27       95.38     12.71 o
   2   9   9      181.90      236.93     15.89 o
   3   9   9       26.02        7.78     12.25 o
   4   9   9       46.28       57.05     13.27 o
   5   9   9       30.53       26.17     15.17 o
   6   9   9        0.73       25.75     16.33 o
  -6  10   9       33.44       81.96     18.26 o
  -5  10   9       21.99       15.29     16.88 o
  -4  10   9       45.84       59.89     17.50 o
  -3  10   9       23.04       12.73     24.73 o
  -2  10   9      135.07      131.86     17.19 o
  -1  10   9        2.98       -2.32     15.77 o
   0  10   9       18.29        3.62     12.83 o
   1  10   9        3.60       31.92     19.34 o
   2  10   9       22.23       -5.57     14.29 o
   3  10   9       14.97      -13.95     14.00 o
   4  10   9       41.22       41.38     15.13 o
   5  10   9       49.43       23.05     15.70 o
   6  10   9       66.98       98.80     17.53 o
  -6  11   9       13.60        7.07     20.49 o
  -5  11   9       18.85        0.36     17.15 o
  -4  11   9        0.28      -24.03     16.02 o
  -3  11   9        6.87       15.07     20.17 o
  -2  11   9       13.60       -3.72     19.50 o
  -1  11   9        2.36       -9.29     19.13 o
   0  11   9       17.11        5.22     19.23 o
   1  11   9       50.44       18.11     19.62 o
   2  11   9        3.60       23.47     16.79 o
   3  11   9       67.06       59.17     17.84 o
   4  11   9        7.15       14.23     18.64 o
   5  11   9        1.09        3.44     15.89 o
  -5  12   9        8.64       -6.91     17.50 o
  -4  12   9       67.37       49.59     19.94 o
  -3  12   9        0.84       33.13     20.83 o
  -2  12   9       61.57       69.39     38.96 o
  -1  12   9        4.27       12.26     30.14 o
   0  12   9        3.99      -10.16     19.27 o
   1  12   9       41.85       37.90     20.25 o
   2  12   9        1.66      -29.64     19.76 o
   3  12   9        0.48       10.09     25.02 o
   4  12   9       24.09       -5.89     18.20 o
   5  12   9       65.38       49.33     18.17 o
  -5  13   9       73.25       20.60     25.08 o
  -4  13   9      160.37      161.33     29.35 o
  -3  13   9       34.34       25.15     20.80 o
  -2  13   9       30.52       27.40     20.53 o
  -1  13   9        8.96      -25.70     19.72 o
   0  13   9       23.32        2.48     19.51 o
   1  13   9       76.97       71.29     20.94 o
   2  13   9       50.22       87.23     24.34 o
   3  13   9        8.75       -8.96     21.05 o
   4  13   9       11.36       36.87     18.75 o
   5  13   9       10.66       13.33     19.16 o
  -4  14   9       18.92        3.85     20.29 o
  -3  14   9       82.57       91.25     22.33 o
  -2  14   9       39.75       -0.97     20.63 o
  -1  14   9        4.12        8.52     29.32 o
   0  14   9        1.92        1.45     20.80 o
   1  14   9       11.73        3.42     20.69 o
   2  14   9       12.25       -2.11     20.85 o
   3  14   9       26.94       37.11     31.99 o
   4  14   9        2.49       -5.71     22.25 o
  -4  15   9       13.10        8.84     17.14 o
  -3  15   9        0.09       -4.49     21.26 o
  -2  15   9        8.26        6.69     21.28 o
  -1  15   9        3.62      -17.82     20.49 o
   0  15   9       52.71       75.20     21.72 o
   1  15   9        9.31      -35.07     29.94 o
   2  15   9        7.75      -30.97     20.65 o
   3  15   9       58.21       55.21     27.22 o
  -3  16   9       38.91       43.00     17.60 o
  -2  16   9        4.81       -0.84     21.80 o
  -1  16   9       68.62       65.29     21.80 o
   0  16   9       12.97        9.10     20.93 o
   1  16   9       77.36       70.30     22.35 o
   2  16   9        1.62        0.49     25.55 o
  -1  17   9      117.13      114.52     23.12 o
   0  17   9       64.86       73.90     22.89 o
  -6   0  10       19.12       16.71     34.81 o
  -5   0  10        3.20        3.66     36.94 o
  -4   0  10       10.91       25.22     21.70 o
  -3   0  10       42.63       20.08     15.22 o
  -2   0  10      142.04      156.76     16.87 o
  -1   0  10       61.70       91.81     15.97 o
   0   0  10       38.38       20.29     15.36 o
   1   0  10       46.91       51.40     15.44 o
   2   0  10        4.86       -4.97     15.53 o
   3   0  10       38.34       26.72     17.29 o
   4   0  10        6.56        9.68     16.46 o
   5   0  10       46.55       57.85     19.01 o
  -6   1  10       64.15       74.53     16.61 o
  -5   1  10        8.40       -0.12     13.32 o
  -4   1  10       90.17       78.71     13.20 o
  -3   1  10        6.56      -17.40     11.60 o
  -2   1  10        3.83      -15.74     10.49 o
  -1   1  10      140.59      155.31     11.69 o
   0   1  10        3.76        4.88     10.54 o
   1   1  10      100.35       99.67     12.69 o
   2   1  10       11.25      -11.71     12.13 o
   3   1  10      128.64      144.65     13.64 o
   4   1  10        5.97       -5.00     14.70 o
   5   1  10       42.80       40.74     14.82 o
  -6   2  10        7.65       18.83     16.30 o
  -5   2  10       21.66       17.88     15.81 o
  -4   2  10       11.98       15.92     14.64 o
  -3   2  10        8.37        7.78     18.35 o
  -2   2  10       92.62      105.50     13.52 o
  -1   2  10        7.26       -2.97     11.86 o
   0   2  10       68.34       73.96     12.52 o
   1   2  10       24.43        9.42     13.69 o
   2   2  10        0.28       -1.26     13.12 o
   3   2  10        6.93       27.75     14.46 o
   4   2  10       26.73       44.82     15.45 o
   5   2  10       68.50       93.85     16.52 o
  -6   3  10       43.27       77.55     17.22 o
  -5   3  10       65.58       37.23     22.62 o
  -4   3  10      129.68      163.73     17.38 o
  -3   3  10       25.76        4.88     15.55 o
  -2   3  10       13.58        8.24     13.51 o
  -1   3  10       66.06       95.00     14.51 o
   0   3  10       27.97        7.99     13.70 o
   1   3  10      340.55      324.98     26.74 o
   2   3  10       51.44       39.25     14.41 o
   3   3  10      364.27      447.36     19.18 o
   4   3  10        7.72      -16.14     14.77 o
   5   3  10       58.07       58.60     16.29 o
  -6   4  10        7.51       -1.66     16.95 o
  -5   4  10        2.22      -12.36     16.83 o
  -4   4  10       57.48       59.49     16.69 o
  -3   4  10       23.02       30.61     18.60 o
  -2   4  10       39.73       45.31     17.24 o
  -1   4  10       52.75       81.45     14.34 o
   0   4  10       23.28       -1.89     13.81 o
   1   4  10       15.72       31.83     14.41 o
   2   4  10       11.19        9.10     14.37 o
   3   4  10        0.67       -3.59     14.54 o
   4   4  10       23.09       19.64     23.34 o
   5   4  10        0.41       17.74     15.95 o
  -5   5  10        1.69       -1.31     18.64 o
  -4   5  10       65.59       38.33     16.70 o
  -3   5  10       96.51      110.92     16.91 o
  -2   5  10       23.89       19.15     14.76 o
  -1   5  10      214.93      250.01     22.88 o
   0   5  10       16.35       46.65     14.26 o
   1   5  10        1.33      -16.66     13.95 o
   2   5  10        0.26      -19.07     14.18 o
   3   5  10       10.98       12.44     14.88 o
   4   5  10       67.32       81.55     16.03 o
   5   5  10      106.11      113.39     17.03 o
  -5   6  10        7.22       -6.58     16.42 o
  -4   6  10       33.72       35.68     16.73 o
  -3   6  10        0.02       11.78     16.02 o
  -2   6  10        2.28        8.35     16.03 o
  -1   6  10       15.41       44.25     14.92 o
   0   6  10       73.68      100.51     15.27 o
   1   6  10        5.38       12.89     14.19 o
   2   6  10       44.89       54.21     16.12 o
   3   6  10        1.91      -17.07     14.74 o
   4   6  10      118.95      112.79     16.65 o
   5   6  10       63.58       48.27     16.42 o
  -5   7  10       34.35       58.83     17.33 o
  -4   7  10        0.46       14.15     15.33 o
  -3   7  10       78.78      106.75     15.72 o
  -2   7  10        8.56        3.20     14.38 o
  -1   7  10      176.95      171.18     14.92 o
   0   7  10        0.42        4.28     15.19 o
   1   7  10      174.15      171.00     15.71 o
   2   7  10       49.85       46.86     13.67 o
   3   7  10        3.58       -4.99     14.92 o
   4   7  10        8.12      -15.53     15.78 o
  -5   8  10      114.68      134.87     16.57 o
  -4   8  10       21.41       -2.68     15.86 o
  -3   8  10      201.92      288.89     17.81 o
  -2   8  10       26.30       48.59     15.08 o
  -1   8  10        4.38       -9.17     14.41 o
   0   8  10      118.99      142.18     14.58 o
   1   8  10       57.48       10.44     15.94 o
   2   8  10      277.64      309.86     16.68 o
   3   8  10       28.16       34.75     14.14 o
   4   8  10       50.63       57.19     14.94 o
  -4   9  10        7.48       -7.44     18.52 o
  -3   9  10        1.33      -23.90     17.91 o
  -2   9  10       83.01       63.39     15.55 o
  -1   9  10        0.11      -21.89     14.59 o
   0   9  10       44.23       27.67     14.74 o
   1   9  10       10.81        5.85     20.12 o
   2   9  10       16.06      -23.70     16.14 o
   3   9  10       73.22       26.84     17.11 o
   4   9  10        0.16      -15.90     16.49 o
  -4  10  10       11.94      -26.54     17.69 o
  -3  10  10       33.18       35.60     22.88 o
  -2  10  10        5.32      -15.79     17.87 o
  -1  10  10        3.70        3.77     17.82 o
   0  10  10        8.17        2.20     20.88 o
   1  10  10       48.50       50.79     16.61 o
   2  10  10       27.29        9.83     16.35 o
   3  10  10        2.50      -18.78     16.91 o
  -3  11  10       80.72       97.98     19.70 o
  -2  11  10       91.98      137.49     19.86 o
  -1  11  10      117.56       83.44     22.69 o
   0  11  10      101.39       91.31     22.66 o
   1  11  10        5.19       -1.85     26.14 o
   2  11  10       44.22       51.02     16.90 o
   3  11  10       24.13       12.82     17.15 o
  -2  12  10       42.42        7.76     22.34 o
  -1  12  10       30.36       39.15     22.68 o
   0  12  10       71.83       62.72     22.67 o
   1  12  10       10.94        2.85     22.05 o
   2  12  10      187.56      176.30     24.90 o
  -1  13  10       18.91        9.21     22.67 o
   0  13  10        0.44      -32.69     21.79 o
  -3   1  11        6.29       11.30     16.13 o
  -2   1  11       13.78        0.82     13.88 o
  -1   1  11      107.12      116.08     14.90 o
   0   1  11       54.76       58.09     14.37 o
   1   1  11       10.92        3.31     16.27 o
   2   1  11       25.76       10.90     14.34 o
  -3   2  11        5.11      -10.50     17.68 o
  -2   2  11       13.02      -14.87     15.24 o
  -1   2  11       19.72      -12.39     14.83 o
   0   2  11        5.72       -3.47     15.37 o
   1   2  11       43.22       32.08     15.48 o
   2   2  11       29.38       51.37     26.34 o
  -2   3  11        3.65       19.26     18.39 o
  -1   3  11       29.40       25.00     15.72 o
   0   3  11        4.02       16.23     15.57 o
   1   3  11       23.49       15.89     15.51 o
   2   3  11       17.24        7.43     16.80 o
  -2   4  11        0.44      -18.77     15.95 o
  -1   4  11        0.80       17.98     15.88 o
   0   4  11       51.12       58.04     16.35 o
   1   4  11       59.97       71.38     16.40 o
  -1   5  11      206.88      213.73     21.40 o
   0   5  11       18.56       32.30     16.63 o
   1   5  11       22.60       17.91     25.94 o
   0   6  11       28.15       44.47     28.66 o
 
